# Supplementary material for: Rhodium nanoparticles supported on silanol-rich zeolites beyond the homogeneous Wilkinson’s catalyst for hydroformylation of olefins
Source: Nat Commun. 2023 May 3;14:2531. doi: 10.1038/s41467-023-38181-6 (PMC10156763; doi:10.1038/s41467-023-38181-6)
Supplement: Supplementary file 3 — Source Data [file 41467_2023_38181_MOESM3_ESM.xlsx]

## Sheet: Supplementary Fig.1
Supplementary Fig.1	S1-OH		Rh/S1-OH
	2 Theta (degree)	Intensity	2 Theta (degree)	Intensity
	5	76375	5	91075
	5.02	72975	5.02	89400
	5.04	74525	5.04	85775
	5.06	72100	5.06	89150
	5.08	72475	5.08	88275
	5.1	71075	5.1	85725
	5.12	74050	5.12	84550
	5.14	69800	5.14	84450
	5.16	69600	5.16	84600
	5.18	70175	5.18	83225
	5.2	66725	5.2	82875
	5.22	69125	5.22	82400
	5.24	67850	5.24	83675
	5.26	69175	5.26	81325
	5.28	68175	5.28	82625
	5.3	67725	5.3	82800
	5.32	65750	5.32	81375
	5.34	68575	5.34	83700
	5.36	67800	5.36	82650
	5.38	67675	5.38	80950
	5.4	67075	5.4	82525
	5.42	65050	5.42	81600
	5.44	64850	5.44	82725
	5.46	64600	5.46	81450
	5.48	65825	5.48	80625
	5.5	65850	5.5	81850
	5.52	67400	5.52	80200
	5.54	65425	5.54	79100
	5.56	63900	5.56	80525
	5.58	64875	5.58	79400
	5.6	64750	5.6	79050
	5.62	63325	5.62	78375
	5.64	65275	5.64	78975
	5.66	62900	5.66	78925
	5.68	64800	5.68	76375
	5.7	64625	5.7	81325
	5.72	63900	5.72	78400
	5.74	64025	5.74	77500
	5.76	66675	5.76	78875
	5.78	64300	5.78	75650
	5.8	61275	5.8	79400
	5.82	63225	5.82	74575
	5.84	61725	5.84	76425
	5.86	62375	5.86	76275
	5.88	64275	5.88	77500
	5.9	61725	5.9	75600
	5.92	63025	5.92	76825
	5.94	62350	5.94	76375
	5.96	62575	5.96	76875
	5.98	62350	5.98	76325
	6	63825	6	75825
	6.02	62950	6.02	76100
	6.04	61725	6.04	75975
	6.06	63850	6.06	73775
	6.08	63125	6.08	74550
	6.1	62025	6.1	77500
	6.12	62025	6.12	75025
	6.14	61775	6.14	73825
	6.16	60575	6.16	75025
	6.18	62800	6.18	72175
	6.2	60875	6.2	74875
	6.22	58475	6.22	72225
	6.24	61475	6.24	75300
	6.26	61775	6.26	72100
	6.28	60350	6.28	75425
	6.3	60625	6.3	75500
	6.32	59225	6.32	74600
	6.34	58550	6.34	75775
	6.36	60125	6.36	74725
	6.38	59175	6.38	72250
	6.4	60225	6.4	73350
	6.42	57225	6.42	74275
	6.44	58950	6.44	73325
	6.46	59475	6.46	73500
	6.48	59100	6.48	72175
	6.5	58725	6.5	73550
	6.52	59525	6.52	71025
	6.54	59600	6.54	72025
	6.56	58350	6.56	72825
	6.58	58950	6.58	70250
	6.6	60025	6.6	71150
	6.62	59675	6.62	73000
	6.64	58850	6.64	72575
	6.66	58700	6.66	72975
	6.68	59775	6.68	68825
	6.7	57925	6.7	71150
	6.72	57575	6.72	69325
	6.74	57650	6.74	73300
	6.76	58450	6.76	72425
	6.78	58425	6.78	71850
	6.8	57175	6.8	71400
	6.82	57575	6.82	70150
	6.84	59475	6.84	71150
	6.86	56900	6.86	71750
	6.88	56675	6.88	71850
	6.9	60100	6.9	70375
	6.92	58375	6.92	71275
	6.94	59750	6.94	71200
	6.96	59500	6.96	72250
	6.98	59950	6.98	71600
	7	59175	7	70800
	7.02	60050	7.02	71550
	7.04	59850	7.04	70650
	7.06	61550	7.06	73325
	7.08	59600	7.08	73175
	7.1	62175	7.1	72100
	7.12	63250	7.12	72975
	7.14	62475	7.14	73400
	7.16	65500	7.16	73475
	7.18	64975	7.18	75825
	7.2	65225	7.2	74650
	7.22	68525	7.22	76150
	7.24	69375	7.24	75025
	7.26	70700	7.26	76825
	7.28	71100	7.28	77025
	7.3	73475	7.3	81250
	7.32	74000	7.32	81000
	7.34	75025	7.34	81450
	7.36	76800	7.36	82000
	7.38	79400	7.38	84350
	7.4	80825	7.4	86775
	7.42	82475	7.42	85525
	7.44	84250	7.44	89075
	7.46	90100	7.46	90425
	7.48	90000	7.48	90550
	7.5	92450	7.5	88650
	7.52	96450	7.52	93950
	7.54	104100	7.54	97875
	7.56	107200	7.56	98850
	7.58	115125	7.58	100075
	7.6	119850	7.6	102550
	7.62	126150	7.62	106650
	7.64	131775	7.64	112225
	7.66	141675	7.66	117100
	7.68	151025	7.68	121475
	7.7	155300	7.7	126325
	7.72	165525	7.72	133225
	7.74	181800	7.74	141300
	7.76	194050	7.76	144150
	7.78	202850	7.78	156825
	7.8	217600	7.8	167225
	7.82	232775	7.82	173750
	7.84	260675	7.84	186650
	7.86	281675	7.86	200650
	7.88	309425	7.88	209100
	7.9	342525	7.9	224900
	7.92	373975	7.92	244425
	7.94	406850	7.94	262425
	7.96	449725	7.96	288150
	7.98	489225	7.98	311400
	8	527700	8	339900
	8.02	561600	8.02	366650
	8.04	583275	8.04	400750
	8.06	586650	8.06	436950
	8.08	552700	8.08	475075
	8.1	509750	8.1	519525
	8.12	441800	8.12	553400
	8.14	386100	8.14	595950
	8.16	333525	8.16	631200
	8.18	278400	8.18	637250
	8.2	235850	8.2	625650
	8.22	195800	8.22	583825
	8.24	170125	8.24	527075
	8.26	146250	8.26	445825
	8.28	132600	8.28	377050
	8.3	116975	8.3	311250
	8.32	112625	8.32	256575
	8.34	105250	8.34	219100
	8.36	106025	8.36	186950
	8.38	102700	8.38	165075
	8.4	99925	8.4	149600
	8.42	100400	8.42	143450
	8.44	103200	8.44	135425
	8.46	104625	8.46	134225
	8.48	107225	8.48	125875
	8.5	109025	8.5	127025
	8.52	116275	8.52	123975
	8.54	114875	8.54	120450
	8.56	122475	8.56	123525
	8.58	125100	8.58	123575
	8.6	136075	8.6	120425
	8.62	140775	8.62	123000
	8.64	150675	8.64	128550
	8.66	162075	8.66	131450
	8.68	172850	8.68	138450
	8.7	181725	8.7	144625
	8.72	195175	8.72	149075
	8.74	216425	8.74	158150
	8.76	232925	8.76	164850
	8.78	256625	8.78	171900
	8.8	276950	8.8	188975
	8.82	309075	8.82	203325
	8.84	333325	8.84	216400
	8.86	358750	8.86	227850
	8.88	386300	8.88	249500
	8.9	401350	8.9	270850
	8.92	413425	8.92	294075
	8.94	420025	8.94	319800
	8.96	412925	8.96	346725
	8.98	397725	8.98	376475
	9	385950	9	403550
	9.02	370925	9.02	427850
	9.04	343400	9.04	442400
	9.06	310825	9.06	445825
	9.08	282900	9.08	445475
	9.1	255375	9.1	429550
	9.12	237000	9.12	417975
	9.14	223825	9.14	396500
	9.16	213025	9.16	365050
	9.18	200750	9.18	341625
	9.2	185325	9.2	305850
	9.22	174925	9.22	278725
	9.24	162975	9.24	261050
	9.26	150525	9.26	236850
	9.28	135225	9.28	222475
	9.3	122750	9.3	218875
	9.32	107200	9.32	210525
	9.34	96875	9.34	200150
	9.36	88100	9.36	193125
	9.38	80000	9.38	176500
	9.4	71750	9.4	163450
	9.42	69100	9.42	146150
	9.44	62150	9.44	133300
	9.46	62800	9.46	113400
	9.48	61475	9.48	102825
	9.5	58975	9.5	92775
	9.52	58975	9.52	88600
	9.54	58000	9.54	81900
	9.56	56225	9.56	80575
	9.58	53200	9.58	74925
	9.6	53000	9.6	73600
	9.62	53025	9.62	73100
	9.64	50675	9.64	72925
	9.66	51000	9.66	69875
	9.68	50500	9.68	69775
	9.7	52950	9.7	68250
	9.72	53700	9.72	65825
	9.74	51700	9.74	68675
	9.76	55175	9.76	68225
	9.78	50750	9.78	65100
	9.8	52700	9.8	64975
	9.82	52950	9.82	65050
	9.84	52600	9.84	63175
	9.86	52000	9.86	65275
	9.88	53900	9.88	64850
	9.9	53825	9.9	64200
	9.92	53375	9.92	65750
	9.94	52775	9.94	65175
	9.96	54725	9.96	65175
	9.98	53175	9.98	65000
	10	53750	10	64200
	10.02	53300	10.02	67750
	10.04	49600	10.04	65150
	10.06	49625	10.06	67800
	10.08	48650	10.08	67800
	10.1	48925	10.1	67300
	10.12	47225	10.12	64700
	10.14	46800	10.14	63225
	10.16	45375	10.16	62675
	10.18	47550	10.18	60800
	10.2	46325	10.2	61075
	10.22	45800	10.22	59250
	10.24	46225	10.24	60200
	10.26	43950	10.26	57950
	10.28	44525	10.28	59275
	10.3	44100	10.3	58075
	10.32	43150	10.32	56825
	10.34	42800	10.34	57650
	10.36	43100	10.36	56850
	10.38	43850	10.38	57675
	10.4	44325	10.4	55300
	10.42	44575	10.42	57225
	10.44	43475	10.44	55775
	10.46	44900	10.46	56800
	10.48	42600	10.48	53225
	10.5	43075	10.5	53725
	10.52	42550	10.52	55125
	10.54	43550	10.54	55475
	10.56	44300	10.56	53325
	10.58	42700	10.58	53925
	10.6	42900	10.6	55700
	10.62	42400	10.62	56300
	10.64	42150	10.64	55900
	10.66	40775	10.66	53600
	10.68	41000	10.68	55575
	10.7	42175	10.7	54700
	10.72	41650	10.72	55225
	10.74	44425	10.74	54100
	10.76	40600	10.76	53800
	10.78	41525	10.78	53250
	10.8	41150	10.8	53475
	10.82	42525	10.82	53975
	10.84	41200	10.84	52750
	10.86	40100	10.86	55000
	10.88	42175	10.88	55150
	10.9	42500	10.9	53125
	10.92	42450	10.92	53050
	10.94	42300	10.94	52175
	10.96	42375	10.96	51925
	10.98	41475	10.98	54350
	11	43575	11	52975
	11.02	43400	11.02	52125
	11.04	43050	11.04	54825
	11.06	43100	11.06	53675
	11.08	44500	11.08	54050
	11.1	43325	11.1	53850
	11.12	43350	11.12	55425
	11.14	42500	11.14	55800
	11.16	42325	11.16	54750
	11.18	42600	11.18	56600
	11.2	41650	11.2	54900
	11.22	40725	11.22	58225
	11.24	39425	11.24	55925
	11.26	38500	11.26	56300
	11.28	38875	11.28	58650
	11.3	38550	11.3	54475
	11.32	37700	11.32	51450
	11.34	38650	11.34	53525
	11.36	38400	11.36	52975
	11.38	41200	11.38	52325
	11.4	39625	11.4	49850
	11.42	38025	11.42	51750
	11.44	37600	11.44	49125
	11.46	39650	11.46	50650
	11.48	38200	11.48	51625
	11.5	39150	11.5	49975
	11.52	38750	11.52	50100
	11.54	37525	11.54	49400
	11.56	37200	11.56	49900
	11.58	38200	11.58	49450
	11.6	38250	11.6	52000
	11.62	36625	11.62	50425
	11.64	37100	11.64	48825
	11.66	37250	11.66	48950
	11.68	39050	11.68	50375
	11.7	39425	11.7	48375
	11.72	39325	11.72	49650
	11.74	37175	11.74	48325
	11.76	37800	11.76	47900
	11.78	39150	11.78	49875
	11.8	37575	11.8	48450
	11.82	39050	11.82	49525
	11.84	39475	11.84	47450
	11.86	36975	11.86	51175
	11.88	41325	11.88	50075
	11.9	40900	11.9	51900
	11.92	40075	11.92	51000
	11.94	39900	11.94	50875
	11.96	40250	11.96	52175
	11.98	42650	11.98	52250
	12	41050	12	52600
	12.02	42150	12.02	54900
	12.04	40100	12.04	53825
	12.06	40750	12.06	55175
	12.08	42175	12.08	56950
	12.1	40475	12.1	53175
	12.12	39400	12.12	54675
	12.14	40025	12.14	55600
	12.16	38625	12.16	59050
	12.18	38875	12.18	55975
	12.2	35475	12.2	55600
	12.22	37550	12.22	53050
	12.24	36300	12.24	52100
	12.26	36800	12.26	51150
	12.28	36150	12.28	49925
	12.3	36125	12.3	50675
	12.32	35050	12.32	46675
	12.34	36025	12.34	50375
	12.36	33700	12.36	46450
	12.38	35075	12.38	48800
	12.4	35975	12.4	46625
	12.42	37500	12.42	47950
	12.44	35450	12.44	46175
	12.46	35375	12.46	46150
	12.48	36075	12.48	46125
	12.5	35775	12.5	46625
	12.52	34825	12.52	45650
	12.54	36000	12.54	46625
	12.56	36775	12.56	47200
	12.58	37000	12.58	47100
	12.6	37750	12.6	48000
	12.62	36750	12.62	47575
	12.64	36675	12.64	47275
	12.66	37050	12.66	47650
	12.68	36950	12.68	46850
	12.7	35175	12.7	47000
	12.72	36525	12.72	47825
	12.74	37150	12.74	47125
	12.76	36550	12.76	48500
	12.78	35275	12.78	47500
	12.8	35975	12.8	46575
	12.82	35825	12.82	47950
	12.84	36200	12.84	44725
	12.86	35825	12.86	46075
	12.88	36800	12.88	47150
	12.9	36400	12.9	46475
	12.92	38950	12.92	46750
	12.94	37400	12.94	47475
	12.96	37325	12.96	44225
	12.98	37175	12.98	45925
	13	38775	13	47125
	13.02	38850	13.02	45475
	13.04	37425	13.04	45650
	13.06	39650	13.06	48025
	13.08	39925	13.08	47900
	13.1	42375	13.1	46875
	13.12	43200	13.12	49300
	13.14	44850	13.14	47850
	13.16	46625	13.16	48350
	13.18	49475	13.18	51350
	13.2	52675	13.2	52275
	13.22	54225	13.22	51800
	13.24	58025	13.24	53250
	13.26	63600	13.26	56300
	13.28	68000	13.28	59775
	13.3	66775	13.3	64325
	13.32	73200	13.32	62900
	13.34	74925	13.34	65750
	13.36	70100	13.36	70825
	13.38	68275	13.38	73925
	13.4	60550	13.4	80700
	13.42	53700	13.42	85000
	13.44	49050	13.44	90975
	13.46	45650	13.46	90725
	13.48	41600	13.48	88525
	13.5	38725	13.5	87425
	13.52	37600	13.52	80500
	13.54	36225	13.54	72625
	13.56	36775	13.56	66525
	13.58	37750	13.58	58775
	13.6	36900	13.6	54250
	13.62	37125	13.62	49700
	13.64	38525	13.64	49400
	13.66	40325	13.66	48525
	13.68	39175	13.68	48250
	13.7	39750	13.7	49625
	13.72	40475	13.72	48200
	13.74	41125	13.74	49625
	13.76	42250	13.76	49000
	13.78	44025	13.78	51425
	13.8	45000	13.8	50450
	13.82	44825	13.82	48975
	13.84	47325	13.84	51325
	13.86	52900	13.86	51125
	13.88	53875	13.88	51700
	13.9	58625	13.9	53575
	13.92	61475	13.92	55750
	13.94	69150	13.94	56250
	13.96	74300	13.96	60550
	13.98	79100	13.98	63050
	14	81925	14	66875
	14.02	89425	14.02	73550
	14.04	90250	14.04	77575
	14.06	89575	14.06	84200
	14.08	88050	14.08	90850
	14.1	81350	14.1	99250
	14.12	68975	14.12	105325
	14.14	61100	14.14	112450
	14.16	51975	14.16	118450
	14.18	47425	14.18	118425
	14.2	43475	14.2	117350
	14.22	39450	14.22	111450
	14.24	39500	14.24	98875
	14.26	36600	14.26	83625
	14.28	35150	14.28	73250
	14.3	38275	14.3	64425
	14.32	35775	14.32	56375
	14.34	35850	14.34	49650
	14.36	37350	14.36	49550
	14.38	37800	14.38	48675
	14.4	37175	14.4	48775
	14.42	38700	14.42	47500
	14.44	37600	14.44	48075
	14.46	38300	14.46	48525
	14.48	40325	14.48	46050
	14.5	42750	14.5	47500
	14.52	41900	14.52	47600
	14.54	43800	14.54	48275
	14.56	44375	14.56	48825
	14.58	45200	14.58	51200
	14.6	49000	14.6	49950
	14.62	50100	14.62	51175
	14.64	55075	14.64	54600
	14.66	55850	14.66	54925
	14.68	59325	14.68	54125
	14.7	63550	14.7	58050
	14.72	69425	14.72	58050
	14.74	74050	14.74	63425
	14.76	80225	14.76	64000
	14.78	85675	14.78	68600
	14.8	95400	14.8	72900
	14.82	103650	14.82	77175
	14.84	110525	14.84	84750
	14.86	117150	14.86	90825
	14.88	119675	14.88	100225
	14.9	118050	14.9	106825
	14.92	116775	14.92	116300
	14.94	108700	14.94	128600
	14.96	100100	14.96	135675
	14.98	92700	14.98	144250
	15	86425	15	151925
	15.02	76775	15.02	157000
	15.04	72675	15.04	155275
	15.06	69775	15.06	147450
	15.08	67475	15.08	138775
	15.1	62350	15.1	124500
	15.12	60050	15.12	116275
	15.14	54100	15.14	106700
	15.16	50950	15.16	95950
	15.18	48600	15.18	91425
	15.2	46275	15.2	88925
	15.22	42600	15.22	78950
	15.24	42450	15.24	78575
	15.26	41675	15.26	69950
	15.28	39850	15.28	65300
	15.3	41075	15.3	61300
	15.32	40475	15.32	57025
	15.34	40500	15.34	57000
	15.36	41775	15.36	51350
	15.38	42525	15.38	51425
	15.4	43275	15.4	54675
	15.42	45575	15.42	51175
	15.44	51025	15.44	52600
	15.46	53875	15.46	50900
	15.48	54625	15.48	52625
	15.5	57725	15.5	54475
	15.52	63325	15.52	57450
	15.54	66700	15.54	58625
	15.56	73150	15.56	62075
	15.58	73775	15.58	62300
	15.6	76400	15.6	67075
	15.62	79275	15.62	72100
	15.64	81900	15.64	77400
	15.66	78100	15.66	82425
	15.68	78050	15.68	88275
	15.7	76475	15.7	92400
	15.72	74275	15.72	97125
	15.74	73000	15.74	100750
	15.76	70375	15.76	101600
	15.78	66525	15.78	100525
	15.8	62450	15.8	101600
	15.82	63925	15.82	98475
	15.84	59625	15.84	93450
	15.86	62125	15.86	89825
	15.88	64800	15.88	85100
	15.9	66750	15.9	78900
	15.92	70050	15.92	78575
	15.94	76075	15.94	75550
	15.96	77375	15.96	74725
	15.98	83900	15.98	75750
	16	83900	16	77800
	16.02	85375	16.02	83775
	16.04	80125	16.04	88025
	16.06	78675	16.06	94450
	16.08	72900	16.08	99775
	16.1	67725	16.1	105725
	16.12	61000	16.12	112000
	16.14	55900	16.14	112200
	16.16	54025	16.16	111925
	16.18	50225	16.18	106375
	16.2	44775	16.2	98200
	16.22	42175	16.22	94700
	16.24	40775	16.24	84300
	16.26	38250	16.26	79875
	16.28	36550	16.28	73025
	16.3	36675	16.3	64650
	16.32	36400	16.32	59775
	16.34	36400	16.34	56500
	16.36	34050	16.36	52775
	16.38	37700	16.38	51475
	16.4	34775	16.4	49500
	16.42	36175	16.42	46475
	16.44	37550	16.44	44400
	16.46	38175	16.46	45750
	16.48	37175	16.48	43100
	16.5	38225	16.5	43325
	16.52	39150	16.52	48225
	16.54	41750	16.54	46325
	16.56	42375	16.56	45500
	16.58	42350	16.58	46100
	16.6	43425	16.6	49050
	16.62	44450	16.62	49150
	16.64	43925	16.64	49425
	16.66	44150	16.66	53125
	16.68	43625	16.68	55450
	16.7	42725	16.7	57125
	16.72	41950	16.72	57750
	16.74	38675	16.74	58475
	16.76	38600	16.76	58975
	16.78	37250	16.78	59150
	16.8	36250	16.8	57475
	16.82	36850	16.82	57975
	16.84	34700	16.84	56025
	16.86	33150	16.86	54450
	16.88	32450	16.88	53025
	16.9	30575	16.9	49475
	16.92	30750	16.92	47725
	16.94	31725	16.94	45450
	16.96	31300	16.96	44750
	16.98	33450	16.98	43025
	17	30650	17	41525
	17.02	31025	17.02	42225
	17.04	31725	17.04	39075
	17.06	32075	17.06	39875
	17.08	31600	17.08	38200
	17.1	30825	17.1	38850
	17.12	31075	17.12	38400
	17.14	34175	17.14	41550
	17.16	32350	17.16	39300
	17.18	33225	17.18	40575
	17.2	35175	17.2	39500
	17.22	34800	17.22	39000
	17.24	34900	17.24	40200
	17.26	35125	17.26	41375
	17.28	37925	17.28	41525
	17.3	37450	17.3	41825
	17.32	39200	17.32	42725
	17.34	40375	17.34	43475
	17.36	41350	17.36	43475
	17.38	42500	17.38	48325
	17.4	41050	17.4	48125
	17.42	42125	17.42	49400
	17.44	42050	17.44	49450
	17.46	40950	17.46	50475
	17.48	39500	17.48	54900
	17.5	39025	17.5	53150
	17.52	40300	17.52	51475
	17.54	40625	17.54	54350
	17.56	41950	17.56	52775
	17.58	42100	17.58	52725
	17.6	42775	17.6	50875
	17.62	45300	17.62	50425
	17.64	47825	17.64	49375
	17.66	51225	17.66	47875
	17.68	53325	17.68	49050
	17.7	56650	17.7	52600
	17.72	58750	17.72	53100
	17.74	58650	17.74	55075
	17.76	58175	17.76	59525
	17.78	59000	17.78	61725
	17.8	61175	17.8	63500
	17.82	58050	17.82	69725
	17.84	57075	17.84	69575
	17.86	59525	17.86	72750
	17.88	62575	17.88	77700
	17.9	62350	17.9	77900
	17.92	63650	17.92	75975
	17.94	64325	17.94	75725
	17.96	63075	17.96	75750
	17.98	60925	17.98	78350
	18	56600	18	75750
	18.02	51900	18.02	78750
	18.04	46750	18.04	82100
	18.06	42300	18.06	80150
	18.08	39500	18.08	79150
	18.1	37225	18.1	76175
	18.12	35875	18.12	72875
	18.14	33525	18.14	64725
	18.16	33975	18.16	59325
	18.18	33400	18.18	50900
	18.2	34600	18.2	49700
	18.22	33625	18.22	46675
	18.24	34200	18.24	44375
	18.26	34700	18.26	43075
	18.28	33100	18.28	43375
	18.3	33325	18.3	42175
	18.32	34450	18.32	41775
	18.34	32550	18.34	42375
	18.36	32150	18.36	44650
	18.38	31600	18.38	43250
	18.4	32150	18.4	44700
	18.42	30700	18.42	41900
	18.44	30250	18.44	42850
	18.46	29875	18.46	41950
	18.48	30325	18.48	41850
	18.5	28675	18.5	41100
	18.52	28275	18.52	40425
	18.54	29850	18.54	40625
	18.56	29850	18.56	39400
	18.58	30175	18.58	38300
	18.6	29925	18.6	37650
	18.62	29525	18.62	39625
	18.64	28475	18.64	35500
	18.66	29100	18.66	37850
	18.68	30425	18.68	36800
	18.7	28775	18.7	35750
	18.72	29400	18.72	38950
	18.74	31100	18.74	37450
	18.76	31225	18.76	37625
	18.78	32125	18.78	38900
	18.8	30750	18.8	39050
	18.82	30850	18.82	36925
	18.84	33250	18.84	38575
	18.86	32600	18.86	38700
	18.88	32250	18.88	38750
	18.9	32475	18.9	39725
	18.92	32250	18.92	40525
	18.94	32475	18.94	39750
	18.96	32925	18.96	40050
	18.98	34375	18.98	40875
	19	32675	19	40850
	19.02	32850	19.02	41950
	19.04	31575	19.04	42625
	19.06	33450	19.06	43050
	19.08	33850	19.08	41450
	19.1	34100	19.1	41275
	19.12	33425	19.12	42675
	19.14	36725	19.14	42150
	19.16	37800	19.16	41350
	19.18	39900	19.18	40800
	19.2	39525	19.2	41750
	19.22	41425	19.22	42125
	19.24	44400	19.24	42300
	19.26	46250	19.26	45025
	19.28	50150	19.28	44875
	19.3	51575	19.3	46350
	19.32	54150	19.32	50550
	19.34	56675	19.34	49050
	19.36	54500	19.36	52425
	19.38	54625	19.38	56800
	19.4	52375	19.4	58800
	19.42	50575	19.42	61500
	19.44	45800	19.44	65925
	19.46	43200	19.46	70475
	19.48	39300	19.48	67900
	19.5	38725	19.5	70175
	19.52	36350	19.52	67200
	19.54	35775	19.54	63400
	19.56	34725	19.56	59725
	19.58	33425	19.58	56800
	19.6	33325	19.6	52050
	19.62	33100	19.62	49475
	19.64	34100	19.64	47525
	19.66	34475	19.66	44425
	19.68	31950	19.68	43250
	19.7	31500	19.7	42625
	19.72	33425	19.72	42550
	19.74	32200	19.74	43775
	19.76	33400	19.76	42400
	19.78	33750	19.78	40300
	19.8	32575	19.8	42625
	19.82	33525	19.82	42025
	19.84	34775	19.84	42725
	19.86	32700	19.86	43825
	19.88	34800	19.88	41600
	19.9	33175	19.9	41900
	19.92	33725	19.92	42925
	19.94	36250	19.94	42450
	19.96	34450	19.96	41525
	19.98	36675	19.98	43800
	20	35700	20	43125
	20.02	36350	20.02	45700
	20.04	37075	20.04	45800
	20.06	37300	20.06	44650
	20.08	35825	20.08	46375
	20.1	34850	20.1	44500
	20.12	35800	20.12	45325
	20.14	34525	20.14	46775
	20.16	34600	20.16	47650
	20.18	36250	20.18	46675
	20.2	35150	20.2	46225
	20.22	37575	20.22	45900
	20.24	38850	20.24	48125
	20.26	39500	20.26	45400
	20.28	40875	20.28	45575
	20.3	44050	20.3	46800
	20.32	43350	20.32	44975
	20.34	47125	20.34	44750
	20.36	50675	20.36	45150
	20.38	53425	20.38	48025
	20.4	58850	20.4	48925
	20.42	59850	20.42	50650
	20.44	64000	20.44	52250
	20.46	67950	20.46	56300
	20.48	69425	20.48	58225
	20.5	67100	20.5	61700
	20.52	65075	20.52	66625
	20.54	59850	20.54	71900
	20.56	56600	20.56	76075
	20.58	52850	20.58	80500
	20.6	49925	20.6	82900
	20.62	49025	20.62	83875
	20.64	45950	20.64	82050
	20.66	44125	20.66	76275
	20.68	42000	20.68	75450
	20.7	44325	20.7	68425
	20.72	46300	20.72	64875
	20.74	48175	20.74	58225
	20.76	47875	20.76	56875
	20.78	52900	20.78	53275
	20.8	55650	20.8	52750
	20.82	58350	20.82	51500
	20.84	64400	20.84	54650
	20.86	67800	20.86	53950
	20.88	72200	20.88	58525
	20.9	76375	20.9	62850
	20.92	78025	20.92	64450
	20.94	80825	20.94	69925
	20.96	80200	20.96	75125
	20.98	82125	20.98	79550
	21	79675	21	84525
	21.02	72275	21.02	89925
	21.04	69725	21.04	97800
	21.06	61850	21.06	104000
	21.08	54325	21.08	100150
	21.1	47875	21.1	104550
	21.12	43900	21.12	104000
	21.14	38325	21.14	100600
	21.16	36950	21.16	92650
	21.18	34400	21.18	82875
	21.2	33500	21.2	73950
	21.22	33350	21.22	65325
	21.24	32075	21.24	56950
	21.26	33000	21.26	53350
	21.28	32225	21.28	49725
	21.3	30000	21.3	47000
	21.32	30925	21.32	43225
	21.34	30950	21.34	44625
	21.36	30050	21.36	43750
	21.38	30650	21.38	42775
	21.4	31300	21.4	41900
	21.42	30125	21.42	41575
	21.44	31175	21.44	41925
	21.46	31575	21.46	42850
	21.48	31725	21.48	41875
	21.5	31450	21.5	40775
	21.52	30275	21.52	41125
	21.54	31800	21.54	41675
	21.56	31700	21.56	42500
	21.58	32050	21.58	41350
	21.6	31950	21.6	41575
	21.62	31700	21.62	41250
	21.64	33675	21.64	42075
	21.66	33875	21.66	42075
	21.68	35500	21.68	43575
	21.7	34525	21.7	42550
	21.72	36900	21.72	43350
	21.74	36825	21.74	43975
	21.76	38125	21.76	43875
	21.78	40025	21.78	44975
	21.8	39650	21.8	45475
	21.82	40025	21.82	45225
	21.84	42300	21.84	46125
	21.86	42425	21.86	45875
	21.88	43450	21.88	48450
	21.9	45475	21.9	49400
	21.92	44275	21.92	52125
	21.94	42950	21.94	53225
	21.96	40625	21.96	54525
	21.98	41050	21.98	54500
	22	39450	22	57925
	22.02	38475	22.02	57225
	22.04	36050	22.04	57550
	22.06	38750	22.06	55950
	22.08	38175	22.08	52850
	22.1	38975	22.1	52000
	22.12	41250	22.12	50975
	22.14	42950	22.14	50100
	22.16	44325	22.16	47400
	22.18	45350	22.18	49600
	22.2	48600	22.2	49875
	22.22	50400	22.22	51300
	22.24	53200	22.24	51550
	22.26	56000	22.26	53525
	22.28	55475	22.28	55050
	22.3	54275	22.3	57700
	22.32	54125	22.32	58875
	22.34	50725	22.34	63175
	22.36	48950	22.36	67625
	22.38	46800	22.38	68575
	22.4	45325	22.4	70600
	22.42	43725	22.42	72925
	22.44	41725	22.44	69425
	22.46	39750	22.46	68525
	22.48	39575	22.48	65350
	22.5	41150	22.5	63500
	22.52	41225	22.52	59700
	22.54	41675	22.54	56050
	22.56	40650	22.56	54675
	22.58	42975	22.58	52450
	22.6	45025	22.6	53575
	22.62	45450	22.62	52075
	22.64	46900	22.64	51975
	22.66	47275	22.66	54500
	22.68	49225	22.68	53050
	22.7	53325	22.7	55275
	22.72	54600	22.72	56450
	22.74	57050	22.74	56675
	22.76	58575	22.76	57225
	22.78	62900	22.78	58200
	22.8	64575	22.8	61325
	22.82	71075	22.82	60250
	22.84	75775	22.84	63950
	22.86	80525	22.86	64400
	22.88	88200	22.88	67475
	22.9	99125	22.9	68325
	22.92	107200	22.92	72850
	22.94	121375	22.94	76325
	22.96	134100	22.96	79025
	22.98	150875	22.98	81925
	23	172625	23	90175
	23.02	196125	23.02	97925
	23.04	221675	23.04	105350
	23.06	253750	23.06	117175
	23.08	288600	23.08	129525
	23.1	320700	23.1	147275
	23.12	358750	23.12	169750
	23.14	391800	23.14	191475
	23.16	412550	23.16	220275
	23.18	427300	23.18	257900
	23.2	426475	23.2	296450
	23.22	398100	23.22	344375
	23.24	370000	23.24	392425
	23.26	334500	23.26	446450
	23.28	301950	23.28	499075
	23.3	282600	23.3	520600
	23.32	266425	23.32	530400
	23.34	266475	23.34	509325
	23.36	266350	23.36	476525
	23.38	273150	23.38	431025
	23.4	269825	23.4	385825
	23.42	265575	23.42	351075
	23.44	262125	23.44	328475
	23.46	254825	23.46	321525
	23.48	241600	23.48	319425
	23.5	227575	23.5	325800
	23.52	207250	23.52	327275
	23.54	197225	23.54	325600
	23.56	173275	23.56	318600
	23.58	157025	23.58	304975
	23.6	143425	23.6	290850
	23.62	133200	23.62	268275
	23.64	123100	23.64	245300
	23.66	124825	23.66	216400
	23.68	128025	23.68	193950
	23.7	132050	23.7	172950
	23.72	142375	23.72	152250
	23.74	151550	23.74	141250
	23.76	160075	23.76	134575
	23.78	169250	23.78	131975
	23.8	178600	23.8	137550
	23.82	187100	23.82	142325
	23.84	193825	23.84	154225
	23.86	201900	23.86	166675
	23.88	209475	23.88	176275
	23.9	213775	23.9	192200
	23.92	215625	23.92	202050
	23.94	224175	23.94	206700
	23.96	231000	23.96	215475
	23.98	232875	23.98	219525
	24	245075	24	228375
	24.02	246050	24.02	232300
	24.04	246550	24.04	238575
	24.06	239775	24.06	245800
	24.08	225200	24.08	248275
	24.1	200050	24.1	260600
	24.12	177925	24.12	266125
	24.14	154700	24.14	284900
	24.16	132625	24.16	292350
	24.18	115425	24.18	295350
	24.2	105725	24.2	288000
	24.22	95875	24.22	262675
	24.24	88675	24.24	239125
	24.26	91725	24.26	209525
	24.28	89350	24.28	180250
	24.3	89650	24.3	153250
	24.32	91325	24.32	129925
	24.34	93900	24.34	121150
	24.36	97800	24.36	109450
	24.38	101025	24.38	106750
	24.4	103950	24.4	101675
	24.42	106875	24.42	103725
	24.44	106750	24.44	106050
	24.46	108475	24.46	108175
	24.48	105900	24.48	109550
	24.5	101975	24.5	117900
	24.52	100075	24.52	123950
	24.54	94725	24.54	130925
	24.56	94725	24.56	133100
	24.58	96400	24.58	138175
	24.6	95300	24.6	139700
	24.62	98450	24.62	134725
	24.64	96875	24.64	131425
	24.66	97950	24.66	128100
	24.68	90600	24.68	128425
	24.7	85425	24.7	124550
	24.72	78950	24.72	127550
	24.74	73400	24.74	127250
	24.76	65675	24.76	128625
	24.78	59325	24.78	126075
	24.8	56775	24.8	118575
	24.82	50850	24.82	110500
	24.84	45975	24.84	102175
	24.86	46400	24.86	91900
	24.88	44925	24.88	81850
	24.9	44925	24.9	76425
	24.92	43750	24.92	68750
	24.94	40650	24.94	65300
	24.96	38100	24.96	63300
	24.98	35750	24.98	60500
	25	34700	25	61250
	25.02	33025	25.02	58275
	25.04	33800	25.04	57275
	25.06	31625	25.06	56250
	25.08	31925	25.08	53725
	25.1	32075	25.1	49775
	25.12	32625	25.12	47150
	25.14	30875	25.14	47650
	25.16	31600	25.16	46600
	25.18	32400	25.18	46350
	25.2	30600	25.2	45200
	25.22	32400	25.22	44400
	25.24	33125	25.24	44825
	25.26	32550	25.26	44200
	25.28	32975	25.28	46100
	25.3	33600	25.3	45250
	25.32	33325	25.32	43575
	25.34	33650	25.34	44850
	25.36	33775	25.36	45525
	25.38	35800	25.38	44600
	25.4	35425	25.4	43475
	25.42	36700	25.42	42625
	25.44	37375	25.44	44250
	25.46	36775	25.46	45075
	25.48	39150	25.48	44500
	25.5	39425	25.5	44675
	25.52	40225	25.52	46900
	25.54	42450	25.54	48450
	25.56	46075	25.56	45350
	25.58	45200	25.58	50300
	25.6	46325	25.6	49300
	25.62	48650	25.62	51125
	25.64	51625	25.64	51350
	25.66	51125	25.66	54100
	25.68	51675	25.68	55575
	25.7	52600	25.7	58925
	25.72	51400	25.72	60275
	25.74	52275	25.74	63000
	25.76	53275	25.76	64650
	25.78	54225	25.78	64025
	25.8	54525	25.8	67450
	25.82	56800	25.82	68025
	25.84	57300	25.84	67600
	25.86	62875	25.86	66725
	25.88	62975	25.88	66450
	25.9	62275	25.9	69500
	25.92	67275	25.92	68100
	25.94	66225	25.94	71775
	25.96	69025	25.96	73275
	25.98	69875	25.98	74850
	26	67050	26	76450
	26.02	66575	26.02	79525
	26.04	69475	26.04	80575
	26.06	63150	26.06	84200
	26.08	62450	26.08	86800
	26.1	62450	26.1	86875
	26.12	56425	26.12	84750
	26.14	55125	26.14	87175
	26.16	52675	26.16	87325
	26.18	49650	26.18	86225
	26.2	48800	26.2	82775
	26.22	48775	26.22	80550
	26.24	47050	26.24	77375
	26.26	44525	26.26	73775
	26.28	45450	26.28	67425
	26.3	45525	26.3	66775
	26.32	46200	26.32	60225
	26.34	45150	26.34	61075
	26.36	45650	26.36	58850
	26.38	43550	26.38	59775
	26.4	42325	26.4	59375
	26.42	43000	26.42	60075
	26.44	42175	26.44	61450
	26.46	41450	26.46	63225
	26.48	43475	26.48	60675
	26.5	42450	26.5	59150
	26.52	42775	26.52	59025
	26.54	45575	26.54	56825
	26.56	45575	26.56	55550
	26.58	47525	26.58	55075
	26.6	48475	26.6	56900
	26.62	51650	26.62	55775
	26.64	55800	26.64	53825
	26.66	54550	26.66	56750
	26.68	57350	26.68	60675
	26.7	57975	26.7	60275
	26.72	58000	26.72	62275
	26.74	54125	26.74	69550
	26.76	54250	26.76	75300
	26.78	52275	26.78	74175
	26.8	50875	26.8	75675
	26.82	50350	26.82	75475
	26.84	52750	26.84	76575
	26.86	51925	26.86	72350
	26.88	54650	26.88	71000
	26.9	57150	26.9	71300
	26.92	58775	26.92	65900
	26.94	61900	26.94	66575
	26.96	65850	26.96	67250
	26.98	69025	26.98	67325
	27	73450	27	67125
	27.02	76575	27.02	70425
	27.04	74275	27.04	77075
	27.06	76375	27.06	76800
	27.08	75550	27.08	80150
	27.1	69725	27.1	84150
	27.12	72475	27.12	87250
	27.14	64900	27.14	93675
	27.16	58700	27.16	92300
	27.18	55875	27.18	97850
	27.2	47575	27.2	96700
	27.22	43075	27.22	94400
	27.24	39675	27.24	92325
	27.26	38625	27.26	89975
	27.28	37325	27.28	79275
	27.3	35300	27.3	72900
	27.32	35775	27.32	68800
	27.34	39075	27.34	61050
	27.36	36900	27.36	53750
	27.38	39900	27.38	49375
	27.4	38925	27.4	49900
	27.42	39650	27.42	48225
	27.44	40725	27.44	46725
	27.46	42200	27.46	48150
	27.48	42025	27.48	46725
	27.5	45375	27.5	50600
	27.52	45175	27.52	50625
	27.54	41025	27.54	51750
	27.56	43725	27.56	55150
	27.58	40200	27.58	55200
	27.6	36625	27.6	57450
	27.62	37075	27.62	58900
	27.64	35775	27.64	60425
	27.66	34350	27.66	58725
	27.68	33475	27.68	58250
	27.7	33275	27.7	55250
	27.72	33325	27.72	54525
	27.74	32250	27.74	51275
	27.76	31400	27.76	50275
	27.78	32025	27.78	49900
	27.8	30300	27.8	47100
	27.82	30425	27.82	47700
	27.84	28775	27.84	46950
	27.86	28825	27.86	46925
	27.88	30025	27.88	46075
	27.9	27675	27.9	44150
	27.92	27125	27.92	43500
	27.94	26600	27.94	42650
	27.96	26850	27.96	40925
	27.98	27075	27.98	40875
	28	27125	28	39175
	28.02	27650	28.02	38650
	28.04	27400	28.04	39050
	28.06	27875	28.06	39275
	28.08	26900	28.08	37975
	28.1	28125	28.1	39750
	28.12	28625	28.12	38375
	28.14	29450	28.14	38175
	28.16	29225	28.16	38050
	28.18	30525	28.18	41200
	28.2	32450	28.2	41025
	28.22	31625	28.22	40425
	28.24	31200	28.24	42425
	28.26	29975	28.26	41350
	28.28	29900	28.28	44400
	28.3	32000	28.3	45075
	28.32	30175	28.32	44250
	28.34	30600	28.34	44025
	28.36	31775	28.36	43750
	28.38	30800	28.38	42900
	28.4	32275	28.4	45125
	28.42	33400	28.42	43525
	28.44	32500	28.44	43825
	28.46	33475	28.46	44325
	28.48	33500	28.48	43350
	28.5	34275	28.5	43775
	28.52	33375	28.52	42725
	28.54	33675	28.54	44575
	28.56	32750	28.56	42875
	28.58	31775	28.58	46100
	28.6	32100	28.6	47250
	28.62	30200	28.62	46800
	28.64	29475	28.64	47125
	28.66	29450	28.66	49000
	28.68	26775	28.68	45450
	28.7	29325	28.7	46650
	28.72	27400	28.72	45925
	28.74	27725	28.74	44250
	28.76	26675	28.76	44725
	28.78	27350	28.78	43900
	28.8	27075	28.8	43325
	28.82	26950	28.82	42000
	28.84	25200	28.84	41725
	28.86	25450	28.86	40550
	28.88	25775	28.88	40225
	28.9	27425	28.9	38625
	28.92	27175	28.92	39000
	28.94	26375	28.94	39100
	28.96	26900	28.96	37500
	28.98	28175	28.98	38725
	29	29600	29	37200
	29.02	27850	29.02	36900
	29.04	29100	29.04	39200
	29.06	31650	29.06	38900
	29.08	31525	29.08	39550
	29.1	32525	29.1	38875
	29.12	33400	29.12	38550
	29.14	35675	29.14	38750
	29.16	36625	29.16	38850
	29.18	38825	29.18	41675
	29.2	41725	29.2	40975
	29.22	43100	29.22	42200
	29.24	45475	29.24	44825
	29.26	48725	29.26	47650
	29.28	49975	29.28	47700
	29.3	54400	29.3	48625
	29.32	51825	29.32	54150
	29.34	55250	29.34	56175
	29.36	54300	29.36	59475
	29.38	53550	29.38	63400
	29.4	53575	29.4	65425
	29.42	53275	29.42	69825
	29.44	50875	29.44	72150
	29.46	51900	29.46	73350
	29.48	50425	29.48	71500
	29.5	52775	29.5	71975
	29.52	49450	29.52	73400
	29.54	48725	29.54	73625
	29.56	47875	29.56	67825
	29.58	46275	29.58	69075
	29.6	42625	29.6	71400
	29.62	40500	29.62	68100
	29.64	40050	29.64	66700
	29.66	37800	29.66	63725
	29.68	38275	29.68	61775
	29.7	39100	29.7	58550
	29.72	39275	29.72	55250
	29.74	41400	29.74	52025
	29.76	43800	29.76	49225
	29.78	45650	29.78	47625
	29.8	48375	29.8	45575
	29.82	54950	29.82	46100
	29.84	58150	29.84	47625
	29.86	64375	29.86	49025
	29.88	67625	29.88	50775
	29.9	72700	29.9	53150
	29.92	80650	29.92	56150
	29.94	85975	29.94	62275
	29.96	94125	29.96	65550
	29.98	98950	29.98	69250
	30	96200	30	78800
	30.02	94150	30.02	85750
	30.04	90700	30.04	93025
	30.06	85650	30.06	100075
	30.08	79275	30.08	111775
	30.1	72950	30.1	118950
	30.12	65575	30.12	123450
	30.14	61975	30.14	123375
	30.16	58575	30.16	118125
	30.18	58250	30.18	111100
	30.2	57975	30.2	104100
	30.22	58950	30.22	97800
	30.24	58675	30.24	87600
	30.26	59550	30.26	80150
	30.28	61950	30.28	76250
	30.3	62950	30.3	72850
	30.32	63375	30.32	73625
	30.34	60575	30.34	74325
	30.36	58650	30.36	77450
	30.38	60550	30.38	79200
	30.4	55275	30.4	82825
	30.42	51400	30.42	80125
	30.44	46775	30.44	82400
	30.46	43475	30.46	80350
	30.48	37075	30.48	80700
	30.5	36275	30.5	79600
	30.52	33225	30.52	74050
	30.54	31575	30.54	69475
	30.56	30875	30.56	62200
	30.58	31475	30.58	59800
	30.6	30300	30.6	54775
	30.62	31650	30.62	50825
	30.64	29925	30.64	48725
	30.66	29725	30.66	47275
	30.68	29700	30.68	46575
	30.7	29325	30.7	44525
	30.72	28900	30.72	43500
	30.74	28300	30.74	44500
	30.76	26525	30.76	43375
	30.78	26475	30.78	44000
	30.8	25800	30.8	42700
	30.82	25500	30.82	42150
	30.84	24950	30.84	40875
	30.86	24575	30.86	40475
	30.88	23050	30.88	39025
	30.9	23900	30.9	36400
	30.92	23775	30.92	36625
	30.94	22625	30.94	35025
	30.96	22425	30.96	34600
	30.98	23800	30.98	35000
	31	23075	31	34225
	31.02	24075	31.02	34775
	31.04	23750	31.04	32125
	31.06	23875	31.06	34300
	31.08	24900	31.08	32950
	31.1	25000	31.1	33975
	31.12	26275	31.12	33375
	31.14	26050	31.14	32950
	31.16	27675	31.16	33950
	31.18	28800	31.18	35075
	31.2	29675	31.2	35550
	31.22	30925	31.22	34750
	31.24	30275	31.24	33525
	31.26	32650	31.26	36025
	31.28	33075	31.28	38750
	31.3	32300	31.3	38825
	31.32	33150	31.32	40400
	31.34	32425	31.34	42275
	31.36	32975	31.36	43125
	31.38	31825	31.38	42800
	31.4	30575	31.4	43025
	31.42	30400	31.42	46225
	31.44	29125	31.44	45125
	31.46	28300	31.46	46500
	31.48	28175	31.48	46500
	31.5	25325	31.5	46025
	31.52	25825	31.52	43500
	31.54	24525	31.54	42100
	31.56	24575	31.56	42250
	31.58	23500	31.58	40175
	31.6	23325	31.6	38775
	31.62	24850	31.62	38300
	31.64	24600	31.64	35575
	31.66	26100	31.66	35650
	31.68	24400	31.68	36525
	31.7	24475	31.7	34125
	31.72	24150	31.72	35775
	31.74	23750	31.74	35200
	31.76	22575	31.76	35625
	31.78	23875	31.78	34975
	31.8	22950	31.8	34125
	31.82	23150	31.82	33700
	31.84	22125	31.84	35900
	31.86	22650	31.86	34425
	31.88	22500	31.88	34200
	31.9	22925	31.9	35750
	31.92	21750	31.92	34100
	31.94	21775	31.94	32875
	31.96	22200	31.96	34250
	31.98	22075	31.98	32825
	32	21850	32	34625
	32.02	21150	32.02	33400
	32.04	20250	32.04	33075
	32.06	22875	32.06	34425
	32.08	20975	32.08	32500
	32.1	22525	32.1	32175
	32.12	22500	32.12	31200
	32.14	24125	32.14	30350
	32.16	24800	32.16	31625
	32.18	25600	32.18	31125
	32.2	24100	32.2	32325
	32.22	26000	32.22	32250
	32.24	25725	32.24	33425
	32.26	24800	32.26	34500
	32.28	25000	32.28	33200
	32.3	24225	32.3	35475
	32.32	24250	32.32	35025
	32.34	24750	32.34	36025
	32.36	23425	32.36	36200
	32.38	23675	32.38	36950
	32.4	22650	32.4	35400
	32.42	21925	32.42	35550
	32.44	25300	32.44	33500
	32.46	23525	32.46	32525
	32.48	24050	32.48	31725
	32.5	23700	32.5	32575
	32.52	23625	32.52	32375
	32.54	24000	32.54	32075
	32.56	25475	32.56	32925
	32.58	24400	32.58	33000
	32.6	25875	32.6	32700
	32.62	25075	32.62	33850
	32.64	26025	32.64	33725
	32.66	27275	32.66	33950
	32.68	27650	32.68	34425
	32.7	28400	32.7	34550
	32.72	29000	32.72	33950
	32.74	32025	32.74	34575
	32.76	31575	32.76	34700
	32.78	34125	32.78	35875
	32.8	33500	32.8	38175
	32.82	35575	32.82	38025
	32.84	36450	32.84	39125
	32.86	35875	32.86	41250
	32.88	34050	32.88	42250
	32.9	34475	32.9	45125
	32.92	33200	32.92	44825
	32.94	31975	32.94	49425
	32.96	30375	32.96	47475
	32.98	28800	32.98	48575
	33	28000	33	48375
	33.02	27150	33.02	49550
	33.04	25725	33.04	48425
	33.06	23775	33.06	46000
	33.08	23600	33.08	42425
	33.1	23550	33.1	40525
	33.12	20975	33.12	40850
	33.14	21175	33.14	38575
	33.16	20950	33.16	35350
	33.18	21025	33.18	37400
	33.2	20600	33.2	33200
	33.22	21400	33.22	31475
	33.24	20475	33.24	32175
	33.26	19475	33.26	31125
	33.28	20525	33.28	30825
	33.3	21600	33.3	28575
	33.32	22100	33.32	29725
	33.34	21400	33.34	29850
	33.36	22150	33.36	29500
	33.38	21625	33.38	29825
	33.4	22625	33.4	30350
	33.42	23425	33.42	30025
	33.44	23400	33.44	30500
	33.46	22050	33.46	30400
	33.48	25025	33.48	30075
	33.5	25675	33.5	30200
	33.52	26850	33.52	33075
	33.54	25100	33.54	32475
	33.56	24875	33.56	31925
	33.58	23600	33.58	33900
	33.6	23400	33.6	34950
	33.62	23000	33.62	37025
	33.64	22025	33.64	36875
	33.66	21425	33.66	35900
	33.68	21675	33.68	36075
	33.7	21375	33.7	33800
	33.72	22400	33.72	32600
	33.74	23050	33.74	34150
	33.76	23275	33.76	30900
	33.78	22450	33.78	31000
	33.8	25375	33.8	29750
	33.82	23925	33.82	32150
	33.84	24175	33.84	31200
	33.86	23700	33.86	31075
	33.88	24250	33.88	32200
	33.9	22850	33.9	33175
	33.92	24675	33.92	32750
	33.94	22750	33.94	34875
	33.96	22125	33.96	33900
	33.98	23150	33.98	35500
	34	22075	34	33625
	34.02	22150	34.02	34375
	34.04	21075	34.04	32175
	34.06	22975	34.06	31425
	34.08	22925	34.08	31775
	34.1	21650	34.1	32175
	34.12	20900	34.12	31525
	34.14	23275	34.14	30450
	34.16	20525	34.16	31075
	34.18	21275	34.18	30875
	34.2	23200	34.2	31025
	34.22	22650	34.22	31375
	34.24	24325	34.24	31250
	34.26	24375	34.26	31200
	34.28	25375	34.28	29975
	34.3	25425	34.3	29775
	34.32	27050	34.32	30300
	34.34	28975	34.34	32525
	34.36	28500	34.36	33525
	34.38	32325	34.38	33200
	34.4	30575	34.4	32900
	34.42	30175	34.42	33775
	34.44	31300	34.44	36725
	34.46	32000	34.46	39300
	34.48	30100	34.48	38975
	34.5	31925	34.5	41025
	34.52	31350	34.52	41050
	34.54	30450	34.54	43325
	34.56	30475	34.56	44700
	34.58	28475	34.58	42225
	34.6	30200	34.6	43125
	34.62	28850	34.62	43600
	34.64	30375	34.64	41950
	34.66	29675	34.66	41100
	34.68	29250	34.68	42825
	34.7	29325	34.7	39900
	34.72	28950	34.72	38925
	34.74	28550	34.74	41000
	34.76	28525	34.76	40175
	34.78	28900	34.78	39350
	34.8	26700	34.8	39675
	34.82	27050	34.82	39475
	34.84	26400	34.84	40900
	34.86	25350	34.86	40425
	34.88	25150	34.88	39750
	34.9	25525	34.9	38250
	34.92	24450	34.92	38400
	34.94	23950	34.94	36950
	34.96	24075	34.96	35150
	34.98	24825	34.98	35150
	35	24550	35	33700
	35.02	26150	35.02	33350
	35.04	25700	35.04	34000
	35.06	26500	35.06	34725
	35.08	25900	35.08	34675
	35.1	27075	35.1	34975
	35.12	25675	35.12	36275
	35.14	27325	35.14	34875
	35.16	27125	35.16	36700
	35.18	27675	35.18	35675
	35.2	27725	35.2	36500
	35.22	27800	35.22	38125
	35.24	26525	35.24	38525
	35.26	25725	35.26	37875
	35.28	25875	35.28	37300
	35.3	23850	35.3	38750
	35.32	24300	35.32	39500
	35.34	22000	35.34	39000
	35.36	21575	35.36	37675
	35.38	21525	35.38	36450
	35.4	20625	35.4	36275
	35.42	20325	35.42	35000
	35.44	19675	35.44	33525
	35.46	19800	35.46	32200
	35.48	19450	35.48	31400
	35.5	20375	35.5	30350
	35.52	19650	35.52	27725
	35.54	20700	35.54	27775
	35.56	21925	35.56	28350
	35.58	22100	35.58	27800
	35.6	23175	35.6	27200
	35.62	23950	35.62	28150
	35.64	25000	35.64	28375
	35.66	25200	35.66	28800
	35.68	26100	35.68	29700
	35.7	27425	35.7	30400
	35.72	28325	35.72	32300
	35.74	29550	35.74	32900
	35.76	29800	35.76	33500
	35.78	31450	35.78	33275
	35.8	28750	35.8	33725
	35.82	29600	35.82	35900
	35.84	29000	35.84	36700
	35.86	29300	35.86	38750
	35.88	26825	35.88	40250
	35.9	25175	35.9	41975
	35.92	23950	35.92	42375
	35.94	25600	35.94	41275
	35.96	25500	35.96	39125
	35.98	26375	35.98	37700
	36	24225	36	35575
	36.02	25900	36.02	35300
	36.04	27350	36.04	33750
	36.06	28050	36.06	32975
	36.08	29425	36.08	32125
	36.1	32575	36.1	33050
	36.12	32625	36.12	34125
	36.14	33975	36.14	34925
	36.16	36050	36.16	34225
	36.18	37900	36.18	38200
	36.2	39975	36.2	38775
	36.22	38250	36.22	39725
	36.24	38200	36.24	44450
	36.26	36500	36.26	46525
	36.28	36450	36.28	47950
	36.3	33950	36.3	50025
	36.32	33650	36.32	50875
	36.34	32500	36.34	52425
	36.36	31700	36.36	50200
	36.38	31575	36.38	48725
	36.4	31025	36.4	48050
	36.42	30225	36.42	45000
	36.44	29225	36.44	45075
	36.46	28300	36.46	42650
	36.48	27200	36.48	43575
	36.5	24775	36.5	40150
	36.52	26250	36.52	41425
	36.54	24075	36.54	41150
	36.56	23025	36.56	38850
	36.58	22850	36.58	37900
	36.6	21950	36.6	36525
	36.62	23050	36.62	35625
	36.64	22550	36.64	35250
	36.66	22050	36.66	33350
	36.68	22400	36.68	33050
	36.7	21750	36.7	30900
	36.72	21825	36.72	31650
	36.74	22575	36.74	29875
	36.76	22425	36.76	30050
	36.78	21225	36.78	30500
	36.8	21025	36.8	31950
	36.82	19925	36.82	30850
	36.84	20925	36.84	31075
	36.86	20150	36.86	31725
	36.88	18900	36.88	29600
	36.9	20675	36.9	28775
	36.92	19150	36.92	29300
	36.94	20525	36.94	28250
	36.96	21225	36.96	27775
	36.98	20925	36.98	27475
	37	21450	37	28900
	37.02	22000	37.02	28725
	37.04	21400	37.04	29800
	37.06	21200	37.06	28375
	37.08	21275	37.08	29200
	37.1	22775	37.1	29850
	37.12	23450	37.12	29950
	37.14	22550	37.14	29150
	37.16	24275	37.16	30025
	37.18	24900	37.18	29225
	37.2	25275	37.2	29650
	37.22	25150	37.22	29875
	37.24	25675	37.24	30300
	37.26	26525	37.26	30325
	37.28	28525	37.28	30025
	37.3	28950	37.3	31825
	37.32	29000	37.32	33225
	37.34	29075	37.34	34775
	37.36	29925	37.36	35975
	37.38	28800	37.38	38225
	37.4	27350	37.4	37625
	37.42	29700	37.42	38225
	37.44	28200	37.44	37750
	37.46	27875	37.46	39425
	37.48	29475	37.48	38350
	37.5	29500	37.5	37600
	37.52	30900	37.52	36100
	37.54	30475	37.54	37050
	37.56	29875	37.56	36850
	37.58	31250	37.58	37025
	37.6	30300	37.6	39625
	37.62	30375	37.62	38650
	37.64	30500	37.64	38400
	37.66	31075	37.66	41250
	37.68	30050	37.68	39600
	37.7	29075	37.7	40100
	37.72	28575	37.72	42600
	37.74	28175	37.74	39125
	37.76	28075	37.76	41000
	37.78	26550	37.78	40175
	37.8	26025	37.8	42100
	37.82	24925	37.82	40075
	37.84	22325	37.84	40225
	37.86	22950	37.86	38450
	37.88	21075	37.88	37325
	37.9	21275	37.9	34475
	37.92	20775	37.92	34725
	37.94	19075	37.94	33025
	37.96	20025	37.96	34750
	37.98	18275	37.98	30200
	38	19600	38	30350
	38.02	18650	38.02	27500
	38.04	17250	38.04	27325
	38.06	18425	38.06	26950
	38.08	17325	38.08	27500
	38.1	17900	38.1	27275
	38.12	17675	38.12	25775
	38.14	16875	38.14	25600
	38.16	15500	38.16	25600
	38.18	16350	38.18	25850
	38.2	15250	38.2	25225
	38.22	16325	38.22	25200
	38.24	16500	38.24	24025
	38.26	16750	38.26	24625
	38.28	15550	38.28	24725
	38.3	16375	38.3	24400
	38.32	15925	38.32	21650
	38.34	16225	38.34	24075
	38.36	16100	38.36	22750
	38.38	16225	38.38	23650
	38.4	17075	38.4	23825
	38.42	16325	38.42	25025
	38.44	15050	38.44	23825
	38.46	16050	38.46	24475
	38.48	15600	38.48	23925
	38.5	15325	38.5	23550
	38.52	15125	38.52	23250
	38.54	15275	38.54	23425
	38.56	16725	38.56	22800
	38.58	16550	38.58	22450
	38.6	15900	38.6	22825
	38.62	16525	38.62	22525
	38.64	15925	38.64	21775
	38.66	17625	38.66	23525
	38.68	17700	38.68	23875
	38.7	18750	38.7	23950
	38.72	18250	38.72	23175
	38.74	18250	38.74	23425
	38.76	18650	38.76	23625
	38.78	18525	38.78	23950
	38.8	17775	38.8	24725
	38.82	18150	38.82	25675
	38.84	18225	38.84	26150
	38.86	17450	38.86	26025
	38.88	17825	38.88	26375
	38.9	17375	38.9	26450
	38.92	17700	38.92	26700
	38.94	16675	38.94	25825
	38.96	17325	38.96	26500
	38.98	17700	38.98	25850
	39	16675	39	25025
	39.02	16975	39.02	24575
	39.04	15650	39.04	25700
	39.06	16775	39.06	24500
	39.08	15700	39.08	23675
	39.1	15525	39.1	23425
	39.12	15350	39.12	23750
	39.14	15625	39.14	23575
	39.16	16175	39.16	24750
	39.18	16075	39.18	22675
	39.2	14600	39.2	22550
	39.22	15125	39.22	23350
	39.24	15350	39.24	22950
	39.26	15000	39.26	22350
	39.28	15925	39.28	22375
	39.3	16475	39.3	22725
	39.32	16225	39.32	22125
	39.34	15925	39.34	21950
	39.36	16200	39.36	23350
	39.38	16375	39.38	22800
	39.4	15725	39.4	23175
	39.42	15700	39.42	21875
	39.44	13900	39.44	23650
	39.46	14525	39.46	22425
	39.48	14325	39.48	22925
	39.5	14300	39.5	24125
	39.52	14325	39.52	22425
	39.54	14175	39.54	22700
	39.56	14900	39.56	22750
	39.58	13925	39.58	20225
	39.6	14200	39.6	21450
	39.62	13200	39.62	20300
	39.64	14450	39.64	20100
	39.66	14550	39.66	19325
	39.68	14500	39.68	19700
	39.7	14400	39.7	20825
	39.72	14250	39.72	19900
	39.74	14225	39.74	21350
	39.76	14400	39.76	22050
	39.78	14150	39.78	22650
	39.8	14150	39.8	21775
	39.82	14450	39.82	21450
	39.84	13900	39.84	20375
	39.86	13875	39.86	20775
	39.88	13900	39.88	21525
	39.9	14125	39.9	20475
	39.92	12375	39.92	21100
	39.94	13025	39.94	21800
	39.96	12550	39.96	19275
	39.98	13200	39.98	21475
	40	12675	40	20450

## Sheet: Supplementary Fig.2
Supplementary Fig.2	S1-OH		Rh/S1-OH
	Relative pressure (P/P0)	Quantity absorbed (cm3 g-1)	Relative pressure (P/P0)	Quantity absorbed (cm3 g-1)
	3.551e-07	7.0162e-05	3.2767e-07	0.00010082
	4.2566e-07	0.00865	4.07e-07	0.00643
	4.3254e-07	0.02011	3.8012e-07	0.01557
	3.3441e-07	0.04476	2.9533e-07	0.03309
	2.8165e-07	0.101	2.6857e-07	0.06825
	2.5349e-07	0.205	2.7101e-07	0.1694
	2.8957e-07	0.5	2.8254e-07	0.3516
	3.5772e-07	1.0318	5.4218e-07	0.9817
	4.226e-07	2.1503	1.2005e-06	2.9374
	1.2344e-06	5.2201	2.0069e-06	6.6933
	2.1153e-06	11.45	3.2462e-06	13.505
	3.6881e-06	23.034	4.9905e-06	25.209
	5.2039e-06	41.371	1.0736e-05	55.668
	7.3892e-06	63.784	6.1981e-06	66.384
	6.6015e-05	79.918	2.3864e-05	77.11
	8.3251e-05	80.827	4.0108e-05	79.673
	0.00038817	84.985	6.824e-05	81.647
	0.0004789	85.404	8.2344e-05	82.207
	0.0008126	86.392	0.00037821	86.687
	0.00103	86.804	0.00050754	87.284
	0.00313	88.732	0.00083192	88.246
	0.00526	89.654	0.0009613	88.517
	0.00824	90.473	0.00309	90.685
	0.00966	90.978	0.00498	91.612
	0.02712	92.865	0.00834	92.664
	0.03163	93.24	0.01027	93.344
	0.05044	94.434	0.03141	95.784
	0.0818	95.903	0.0487	97.008
	0.1048	96.743	0.07906	98.598
	0.1361	97.738	0.1028	99.655
	0.1519	98.212	0.1337	100.94
	0.1677	98.657	0.151	101.75
	0.1884	99.263	0.1665	102.6
	0.2094	99.882	0.1864	103.92
	0.23	100.61	0.2061	105.58
	0.259	102.28	0.2256	107.6
	0.3031	107.4	0.252	110.65
	0.3504	112.4	0.2975	115.17
	0.3994	114.86	0.3006	115.56
	0.452	116.41	0.3504	117.89
	0.5008	117.14	0.4002	119.41
	0.551	117.81	0.4488	120.36
	0.6022	118.41	0.4994	121.21
	0.6525	118.93	0.5504	121.94
	0.7022	119.5	0.6009	122.63
	0.7526	120.01	0.6513	123.32
	0.8027	120.72	0.7018	124.03
	0.8526	121.46	0.751	124.83
	0.9011	122.76	0.8014	125.83
	0.9526	126.68	0.8502	127.08
	0.9864	137.89	0.9036	129.47
	0.9942	151.05	0.9494	133.87
	0.9893	148.64	0.981	146.87
	0.9775	138.59	0.9878	158.7
	0.95	127.51	0.9924	178.1
	0.9039	123.53	0.9881	176.14
	0.8511	121.87	0.9842	165.3
	0.7972	121.03	0.9752	150.41
	0.7468	120.36	0.9552	137.26
	0.6964	119.95	0.9499	135.64
	0.6469	119.54	0.8988	130.02
	0.5969	119.14	0.8494	127.96
	0.5474	118.73	0.7973	126.65
	0.4978	118.28	0.7467	125.73
	0.4477	117.61	0.6968	125
	0.3984	117.02	0.6469	124.36
	0.3486	116.24	0.5973	123.81
	0.2991	115.15	0.5473	123.23
	0.2475	113.21	0.4975	122.7
	0.2049	108.43	0.4481	122.04
	0.1678	100.96	0.3984	121.44
	0.1056	97.438	0.3486	120.7
	0.09487	97.007	0.2991	119.76

## Sheet: Supplementary Fig.5
Supplementary Fig.5	XRD pattern of S-1		N2 sorption isotherms of S-1
	2 Theta (degree)	Intensity	Relative pressure (P/P0)	Quantity absorbed (cm3 g-1)
	5	67200	4.57e-07	3.0415
	5.02	65350	2.67e-07	6.0838
	5.04	68175	2.07e-07	9.1261
	5.06	65450	1.81e-07	12.1686
	5.08	65675	1.88e-07	15.2111
	5.1	65750	1.93e-07	18.2536
	5.12	64900	1.93e-07	21.2962
	5.14	66200	2.23e-07	24.3388
	5.16	62200	2.65e-07	27.3812
	5.18	60625	3.11e-07	30.4237
	5.2	60100	3.7e-07	33.4659
	5.22	62225	4.41e-07	36.5078
	5.24	64450	5.43e-07	39.5499
	5.26	62125	6.68e-07	42.5916
	5.28	62125	8.25e-07	45.6331
	5.3	59475	1.045e-06	48.6741
	5.32	60625	1.367e-06	51.7145
	5.34	59775	1.86e-06	54.7539
	5.36	59750	2.65e-06	57.7918
	5.38	58000	3.957e-06	60.8271
	5.4	61825	6.219e-06	63.8579
	5.42	57775	1.052e-05	66.9023
	5.44	57700	1.8386e-05	69.9465
	5.46	58975	3.4424e-05	72.9891
	5.48	57600	7.283e-05	76.0239
	5.5	57775	0.000194309	79.0175
	5.52	58700	0.000677768	81.7892
	5.54	56500	0.00219	83.9476
	5.56	56600	0.00255	84.2245
	5.58	57200	0.0049	85.4558
	5.6	56400	0.00999	86.9207
	5.62	56300	0.0315	89.6797
	5.64	57275	0.0611	91.8086
	5.66	57750	0.08126	92.886
	5.68	56750	0.10058	93.7797
	5.7	57325	0.12098	94.5536
	5.72	55100	0.14104	95.2167
	5.74	54975	0.16061	95.7801
	5.76	55575	0.1804	96.3104
	5.78	56400	0.20019	96.7825
	5.8	56975	0.24998	97.7486
	5.82	56575	0.30027	98.6579
	5.84	57850	0.3509	99.5267
	5.86	55975	0.37518	99.9156
	5.88	55125	0.39978	100.288
	5.9	55525	0.42535	100.645
	5.92	52925	0.45012	100.974
	5.94	55650	0.47539	101.277
	5.96	56025	0.50011	101.604
	5.98	53225	0.52522	101.934
	6	57000	0.55012	102.249
	6.02	55075	0.57511	102.533
	6.04	56175	0.60005	102.842
	6.06	57250	0.62508	103.171
	6.08	54675	0.64992	103.518
	6.1	55100	0.67497	103.88
	6.12	54800	0.69998	104.288
	6.14	54025	0.7249	104.717
	6.16	53375	0.75014	105.248
	6.18	54650	0.77513	105.882
	6.2	53575	0.78777	106.267
	6.22	55050	0.80019	106.673
	6.24	53325	0.82008	107.384
	6.26	53675	0.83503	107.982
	6.28	53925	0.85008	108.698
	6.3	52200	0.87478	110.053
	6.32	54150	0.8998	111.913
	6.34	53225	0.91267	113.174
	6.36	53350	0.92494	114.791
	6.38	53900	0.9372	117.065
	6.4	53075	0.94941	120.636
	6.42	53700	0.96113	127.022
	6.44	52125	0.97357	142.381
	6.46	52175	0.97793	152.223
	6.48	51950	0.98053	159.616
	6.5	52425	0.98226	165.526
	6.52	51275	0.98375	170.748
	6.54	53775	0.98716	181.798
	6.56	51225	0.99268	198.055
	6.58	51025	0.98622	194.706
	6.6	51150	0.98169	190.96
	6.62	53075	0.97735	186.462
	6.64	52725	0.97689	185.519
	6.66	51600	0.97284	180.266
	6.68	50150	0.96439	163.667
	6.7	50375	0.95661	147.791
	6.72	50225	0.94917	134.218
	6.74	51900	0.93307	119.519
	6.76	50625	0.92065	115.991
	6.78	50600	0.89677	112.548
	6.8	51150	0.87013	110.547
	6.82	51050	0.84441	109.242
	6.84	50525	0.8258	108.456
	6.86	50350	0.80026	107.523
	6.88	52600	0.77523	106.756
	6.9	52425	0.75033	106.12
	6.92	49425	0.72521	105.617
	6.94	51125	0.70039	105.197
	6.96	50175	0.6504	104.587
	6.98	49675	0.6254	104.333
	7	49125	0.60025	104.123
	7.02	50750	0.57528	103.943
	7.04	48850	0.55036	103.779
	7.06	49050	0.52531	103.626
	7.08	50750	0.49983	103.459
	7.1	49475	0.47512	102.985
	7.12	49550	0.44986	102.813
	7.14	50225	0.41744	102.631
	7.16	48125	0.40038	102.525
	7.18	48825	0.37475	102.346
	7.2	52375	0.3499	102.172
	7.22	49150	0.32504	101.971
	7.24	50650	0.29987	101.738
	7.26	50175	0.25033	101.137
	7.28	50650	0.20031	100.186
	7.3	49850	0.15067	98.384
	7.32	51400	0.1005	92.6616
	7.34	50300	0.04947	90.2024
	7.36	48650
	7.38	49925
	7.4	49425
	7.42	50625
	7.44	51175
	7.46	53450
	7.48	51850
	7.5	50675
	7.52	52400
	7.54	52825
	7.56	54400
	7.58	53150
	7.6	54850
	7.62	56050
	7.64	56700
	7.66	55375
	7.68	57550
	7.7	57625
	7.72	56825
	7.74	58900
	7.76	59200
	7.78	63225
	7.8	61675
	7.82	64150
	7.84	64900
	7.86	67975
	7.88	68225
	7.9	71375
	7.92	74575
	7.94	77025
	7.96	78325
	7.98	82925
	8	86075
	8.02	91375
	8.04	94375
	8.06	96550
	8.08	103050
	8.1	109325
	8.12	113825
	8.14	122025
	8.16	131150
	8.18	139525
	8.2	150375
	8.22	165350
	8.24	175925
	8.26	191175
	8.28	210600
	8.3	226175
	8.32	249575
	8.34	267225
	8.36	283475
	8.38	300075
	8.4	296450
	8.42	295275
	8.44	283075
	8.46	260550
	8.48	233875
	8.5	205925
	8.52	182025
	8.54	159000
	8.56	138300
	8.58	123725
	8.6	110150
	8.62	98900
	8.64	94275
	8.66	86450
	8.68	82125
	8.7	81925
	8.72	76800
	8.74	77900
	8.76	75250
	8.78	74950
	8.8	74825
	8.82	75475
	8.84	77400
	8.86	78825
	8.88	77275
	8.9	80325
	8.92	80075
	8.94	83375
	8.96	84100
	8.98	88150
	9	91250
	9.02	93925
	9.04	100550
	9.06	104425
	9.08	112250
	9.1	121100
	9.12	125850
	9.14	135675
	9.16	147975
	9.18	159150
	9.2	175325
	9.22	184575
	9.24	200150
	9.26	208225
	9.28	217925
	9.3	214750
	9.32	218875
	9.34	208625
	9.36	198950
	9.38	183250
	9.4	174825
	9.42	158450
	9.44	147500
	9.46	133200
	9.48	129275
	9.5	121725
	9.52	112350
	9.54	110250
	9.56	104950
	9.58	100000
	9.6	96525
	9.62	88075
	9.64	80675
	9.66	76250
	9.68	71100
	9.7	64050
	9.72	61200
	9.74	60300
	9.76	55050
	9.78	54950
	9.8	52275
	9.82	51800
	9.84	48125
	9.86	47075
	9.88	48825
	9.9	48225
	9.92	44575
	9.94	43975
	9.96	46125
	9.98	44750
	10	43850
	10.02	43100
	10.04	39950
	10.06	42375
	10.08	41650
	10.1	42650
	10.12	42400
	10.14	43425
	10.16	43275
	10.18	42825
	10.2	42525
	10.22	42050
	10.24	42925
	10.26	41975
	10.28	42450
	10.3	43100
	10.32	42175
	10.34	41775
	10.36	41350
	10.38	42050
	10.4	42900
	10.42	40325
	10.44	39775
	10.46	38225
	10.48	38500
	10.5	39025
	10.52	38300
	10.54	38025
	10.56	37975
	10.58	38100
	10.6	38725
	10.62	38100
	10.64	37700
	10.66	37300
	10.68	37275
	10.7	37725
	10.72	37525
	10.74	38800
	10.76	37475
	10.78	37125
	10.8	35775
	10.82	35500
	10.84	36600
	10.86	37100
	10.88	36450
	10.9	35575
	10.92	36300
	10.94	36025
	10.96	36200
	10.98	35850
	11	35225
	11.02	34100
	11.04	37100
	11.06	35500
	11.08	33650
	11.1	35225
	11.12	36450
	11.14	35800
	11.16	36425
	11.18	35375
	11.2	34200
	11.22	34875
	11.24	36150
	11.26	34900
	11.28	35275
	11.3	35850
	11.32	34525
	11.34	34350
	11.36	34550
	11.38	34725
	11.4	34825
	11.42	35825
	11.44	33325
	11.46	36625
	11.48	35000
	11.5	34650
	11.52	34625
	11.54	33900
	11.56	35375
	11.58	33900
	11.6	34775
	11.62	33075
	11.64	32100
	11.66	34200
	11.68	32750
	11.7	32200
	11.72	33425
	11.74	33575
	11.76	33075
	11.78	33675
	11.8	32875
	11.82	32400
	11.84	34225
	11.86	32325
	11.88	31725
	11.9	31975
	11.92	33900
	11.94	30450
	11.96	34150
	11.98	33275
	12	32600
	12.02	33075
	12.04	33550
	12.06	31825
	12.08	31400
	12.1	33275
	12.12	34425
	12.14	31600
	12.16	33900
	12.18	33200
	12.2	33575
	12.22	33875
	12.24	34825
	12.26	33150
	12.28	33100
	12.3	34450
	12.32	35900
	12.34	36625
	12.36	35250
	12.38	35000
	12.4	35850
	12.42	33625
	12.44	35700
	12.46	34675
	12.48	31900
	12.5	33250
	12.52	31525
	12.54	31975
	12.56	31075
	12.58	31500
	12.6	30700
	12.62	32225
	12.64	30925
	12.66	31125
	12.68	32050
	12.7	31100
	12.72	31675
	12.74	31475
	12.76	29775
	12.78	30700
	12.8	30700
	12.82	30825
	12.84	30950
	12.86	29750
	12.88	32225
	12.9	32250
	12.92	31650
	12.94	32500
	12.96	31875
	12.98	31525
	13	31850
	13.02	32650
	13.04	29875
	13.06	30900
	13.08	32225
	13.1	31625
	13.12	30750
	13.14	31250
	13.16	32275
	13.18	31650
	13.2	31450
	13.22	31675
	13.24	31800
	13.26	33250
	13.28	30800
	13.3	32200
	13.32	31050
	13.34	31075
	13.36	31575
	13.38	31825
	13.4	34675
	13.42	34475
	13.44	36250
	13.46	33275
	13.48	36075
	13.5	34775
	13.52	37925
	13.54	38025
	13.56	40050
	13.58	40800
	13.6	45525
	13.62	45500
	13.64	46250
	13.66	46275
	13.68	46575
	13.7	46575
	13.72	45175
	13.74	43750
	13.76	41650
	13.78	39350
	13.8	38475
	13.82	35700
	13.84	35075
	13.86	32825
	13.88	35800
	13.9	33375
	13.92	32725
	13.94	34125
	13.96	31900
	13.98	33350
	14	33225
	14.02	34800
	14.04	34000
	14.06	35300
	14.08	35350
	14.1	36800
	14.12	37425
	14.14	37350
	14.16	40750
	14.18	42650
	14.2	45125
	14.22	48525
	14.24	48625
	14.26	53075
	14.28	54000
	14.3	58275
	14.32	59775
	14.34	62950
	14.36	66700
	14.38	69575
	14.4	69150
	14.42	67675
	14.44	61900
	14.46	58425
	14.48	57150
	14.5	51000
	14.52	46375
	14.54	41700
	14.56	39575
	14.58	38175
	14.6	36575
	14.62	35275
	14.64	34425
	14.66	33475
	14.68	34275
	14.7	32800
	14.72	33975
	14.74	34175
	14.76	33825
	14.78	35375
	14.8	35425
	14.82	35350
	14.84	35900
	14.86	36275
	14.88	37050
	14.9	36700
	14.92	40775
	14.94	41425
	14.96	40050
	14.98	41925
	15	45950
	15.02	47600
	15.04	51500
	15.06	52875
	15.08	56850
	15.1	61700
	15.12	64750
	15.14	70550
	15.16	75000
	15.18	80075
	15.2	86875
	15.22	91875
	15.24	90175
	15.26	93025
	15.28	92600
	15.3	92500
	15.32	85250
	15.34	80350
	15.36	77400
	15.38	72325
	15.4	63600
	15.42	59000
	15.44	55175
	15.46	48525
	15.48	46350
	15.5	41650
	15.52	42025
	15.54	39025
	15.56	37900
	15.58	36325
	15.6	34750
	15.62	36925
	15.64	35425
	15.66	35350
	15.68	35950
	15.7	36275
	15.72	36575
	15.74	38525
	15.76	38025
	15.78	40850
	15.8	42300
	15.82	44050
	15.84	46550
	15.86	47300
	15.88	48925
	15.9	52275
	15.92	56450
	15.94	57475
	15.96	58850
	15.98	59775
	16	62300
	16.02	61750
	16.04	58375
	16.06	55225
	16.08	53775
	16.1	49675
	16.12	50925
	16.14	51150
	16.16	49775
	16.18	49400
	16.2	50375
	16.22	52200
	16.24	55025
	16.26	56075
	16.28	59075
	16.3	64200
	16.32	63925
	16.34	68050
	16.36	69550
	16.38	69650
	16.4	69275
	16.42	69300
	16.44	63400
	16.46	58550
	16.48	54525
	16.5	48700
	16.52	46350
	16.54	43175
	16.56	39700
	16.58	37550
	16.6	36475
	16.62	34625
	16.64	34800
	16.66	31975
	16.68	32200
	16.7	32975
	16.72	32500
	16.74	32025
	16.76	32075
	16.78	33250
	16.8	34075
	16.82	32175
	16.84	32800
	16.86	33875
	16.88	34000
	16.9	35025
	16.92	37425
	16.94	36075
	16.96	37375
	16.98	38200
	17	39825
	17.02	37950
	17.04	37050
	17.06	38750
	17.08	35050
	17.1	34950
	17.12	32200
	17.14	30875
	17.16	31750
	17.18	31000
	17.2	29725
	17.22	28475
	17.24	30450
	17.26	28575
	17.28	29775
	17.3	28150
	17.32	28075
	17.34	28550
	17.36	29775
	17.38	29650
	17.4	27375
	17.42	30650
	17.44	28650
	17.46	30000
	17.48	29425
	17.5	29525
	17.52	29175
	17.54	29575
	17.56	30350
	17.58	31500
	17.6	31175
	17.62	31025
	17.64	30950
	17.66	33775
	17.68	32900
	17.7	33100
	17.72	35050
	17.74	36675
	17.76	35150
	17.78	33900
	17.8	34025
	17.82	33925
	17.84	33700
	17.86	33350
	17.88	35275
	17.9	35050
	17.92	33300
	17.94	36250
	17.96	35900
	17.98	39150
	18	40775
	18.02	40400
	18.04	42300
	18.06	44925
	18.08	47350
	18.1	50425
	18.12	51600
	18.14	50325
	18.16	53950
	18.18	53325
	18.2	53525
	18.22	55075
	18.24	53750
	18.26	54025
	18.28	51675
	18.3	52350
	18.32	47525
	18.34	43400
	18.36	42925
	18.38	40675
	18.4	38150
	18.42	34750
	18.44	33975
	18.46	33325
	18.48	32800
	18.5	31025
	18.52	31550
	18.54	29725
	18.56	29850
	18.58	31975
	18.6	31925
	18.62	30375
	18.64	29450
	18.66	29875
	18.68	31125
	18.7	32275
	18.72	31700
	18.74	29100
	18.76	30350
	18.78	29375
	18.8	29050
	18.82	28475
	18.84	28050
	18.86	29175
	18.88	27125
	18.9	28700
	18.92	26825
	18.94	28100
	18.96	28275
	18.98	28300
	19	26900
	19.02	26975
	19.04	27275
	19.06	28500
	19.08	27725
	19.1	28150
	19.12	28525
	19.14	28200
	19.16	28500
	19.18	27375
	19.2	28850
	19.22	28825
	19.24	29750
	19.26	28750
	19.28	29200
	19.3	30725
	19.32	29200
	19.34	28950
	19.36	29800
	19.38	29025
	19.4	29150
	19.42	29000
	19.44	27575
	19.46	29575
	19.48	31325
	19.5	31350
	19.52	32175
	19.54	34450
	19.56	35200
	19.58	35625
	19.6	35950
	19.62	37075
	19.64	40025
	19.66	40275
	19.68	40525
	19.7	42475
	19.72	41350
	19.74	42425
	19.76	41275
	19.78	41800
	19.8	38150
	19.82	37100
	19.84	36900
	19.86	35100
	19.88	34375
	19.9	33975
	19.92	32000
	19.94	32775
	19.96	33900
	19.98	31350
	20	31550
	20.02	29650
	20.04	30450
	20.06	29925
	20.08	31275
	20.1	30400
	20.12	29500
	20.14	32250
	20.16	30400
	20.18	31600
	20.2	31000
	20.22	30175
	20.24	31300
	20.26	32125
	20.28	32175
	20.3	32575
	20.32	30975
	20.34	33675
	20.36	32500
	20.38	35725
	20.4	33975
	20.42	33925
	20.44	32725
	20.46	34150
	20.48	32500
	20.5	32800
	20.52	31850
	20.54	31975
	20.56	32050
	20.58	31925
	20.6	32850
	20.62	34050
	20.64	34375
	20.66	36800
	20.68	35775
	20.7	37550
	20.72	40225
	20.74	40550
	20.76	43425
	20.78	45275
	20.8	48375
	20.82	49100
	20.84	49750
	20.86	49550
	20.88	46950
	20.9	45150
	20.92	42000
	20.94	42325
	20.96	39575
	20.98	38000
	21	37975
	21.02	37325
	21.04	36900
	21.06	37800
	21.08	38850
	21.1	40800
	21.12	42525
	21.14	43100
	21.16	44900
	21.18	49250
	21.2	51025
	21.22	55700
	21.24	55350
	21.26	59525
	21.28	61975
	21.3	65525
	21.32	66375
	21.34	65500
	21.36	64575
	21.38	61500
	21.4	56050
	21.42	52225
	21.44	47250
	21.46	47325
	21.48	42750
	21.5	39775
	21.52	39050
	21.54	35650
	21.56	34650
	21.58	32850
	21.6	32400
	21.62	31650
	21.64	31650
	21.66	31500
	21.68	31125
	21.7	28725
	21.72	31750
	21.74	31525
	21.76	30325
	21.78	30675
	21.8	30100
	21.82	31100
	21.84	29750
	21.86	31100
	21.88	31025
	21.9	30175
	21.92	30625
	21.94	29675
	21.96	31025
	21.98	29800
	22	30575
	22.02	32350
	22.04	33175
	22.06	31350
	22.08	32800
	22.1	33050
	22.12	33500
	22.14	33400
	22.16	34000
	22.18	35875
	22.2	34900
	22.22	35125
	22.24	35675
	22.26	35200
	22.28	34550
	22.3	34900
	22.32	33375
	22.34	34450
	22.36	34875
	22.38	32450
	22.4	32450
	22.42	32700
	22.44	34500
	22.46	34400
	22.48	35975
	22.5	37125
	22.52	38500
	22.54	39525
	22.56	39525
	22.58	39925
	22.6	42975
	22.62	42650
	22.64	44200
	22.66	44675
	22.68	44475
	22.7	42850
	22.72	41925
	22.74	42650
	22.76	40575
	22.78	40375
	22.8	36375
	22.82	35050
	22.84	35900
	22.86	37700
	22.88	36725
	22.9	34925
	22.92	37200
	22.94	37825
	22.96	37075
	22.98	37825
	23	41500
	23.02	41725
	23.04	42225
	23.06	43125
	23.08	44375
	23.1	44575
	23.12	47925
	23.14	49050
	23.16	51025
	23.18	54525
	23.2	56000
	23.22	59025
	23.24	65100
	23.26	67225
	23.28	70725
	23.3	79775
	23.32	85775
	23.34	95150
	23.36	103850
	23.38	120900
	23.4	129525
	23.42	151075
	23.44	171650
	23.46	187850
	23.48	213450
	23.5	234625
	23.52	254425
	23.54	270975
	23.56	278425
	23.58	286625
	23.6	289725
	23.62	283250
	23.64	270525
	23.66	264525
	23.68	253875
	23.7	247850
	23.72	243375
	23.74	234475
	23.76	228150
	23.78	215575
	23.8	200275
	23.82	183700
	23.84	163300
	23.86	143225
	23.88	124800
	23.9	111600
	23.92	100325
	23.94	92825
	23.96	85775
	23.98	88100
	24	86525
	24.02	87875
	24.04	91775
	24.06	96825
	24.08	100225
	24.1	105725
	24.12	117800
	24.14	120950
	24.16	129475
	24.18	129350
	24.2	128075
	24.22	131200
	24.24	134250
	24.26	131725
	24.28	132725
	24.3	136225
	24.32	140500
	24.34	143675
	24.36	150225
	24.38	154975
	24.4	156775
	24.42	149950
	24.44	147350
	24.46	139000
	24.48	128050
	24.5	115325
	24.52	103775
	24.54	92325
	24.56	83225
	24.58	75150
	24.6	69175
	24.62	64850
	24.64	64525
	24.66	64650
	24.68	67850
	24.7	66425
	24.72	70500
	24.74	76375
	24.76	82375
	24.78	88425
	24.8	96175
	24.82	100425
	24.84	106300
	24.86	107050
	24.88	111375
	24.9	108100
	24.92	106550
	24.94	101650
	24.96	90150
	24.98	78100
	25	71900
	25.02	63900
	25.04	58950
	25.06	53400
	25.08	50850
	25.1	44500
	25.12	44100
	25.14	42600
	25.16	41800
	25.18	41175
	25.2	43075
	25.22	40075
	25.24	39825
	25.26	38200
	25.28	38475
	25.3	38500
	25.32	35925
	25.34	35425
	25.36	33975
	25.38	32900
	25.4	32975
	25.42	33325
	25.44	30925
	25.46	29400
	25.48	31825
	25.5	31775
	25.52	30525
	25.54	29800
	25.56	30350
	25.58	29350
	25.6	31550
	25.62	31750
	25.64	30250
	25.66	29200
	25.68	30125
	25.7	30550
	25.72	31325
	25.74	31225
	25.76	32225
	25.78	32225
	25.8	31400
	25.82	33275
	25.84	32850
	25.86	32525
	25.88	34175
	25.9	36025
	25.92	34375
	25.94	36450
	25.96	38600
	25.98	41000
	26	40475
	26.02	40375
	26.04	41925
	26.06	42275
	26.08	42225
	26.1	42500
	26.12	42125
	26.14	42225
	26.16	43150
	26.18	43225
	26.2	42025
	26.22	42425
	26.24	42175
	26.26	45125
	26.28	47475
	26.3	48200
	26.32	51975
	26.34	52300
	26.36	55350
	26.38	52800
	26.4	51900
	26.42	50225
	26.44	48350
	26.46	45375
	26.48	44500
	26.5	41200
	26.52	39350
	26.54	39025
	26.56	39350
	26.58	37525
	26.6	36175
	26.62	37025
	26.64	38100
	26.66	37325
	26.68	39050
	26.7	38850
	26.72	38475
	26.74	37150
	26.76	39300
	26.78	38575
	26.8	38425
	26.82	40125
	26.84	38850
	26.86	39575
	26.88	39925
	26.9	40225
	26.92	41400
	26.94	43225
	26.96	42875
	26.98	42825
	27	47575
	27.02	46625
	27.04	47000
	27.06	47950
	27.08	52225
	27.1	53325
	27.12	53550
	27.14	51900
	27.16	50725
	27.18	49425
	27.2	52775
	27.22	51200
	27.24	51525
	27.26	53000
	27.28	52975
	27.3	54200
	27.32	55050
	27.34	54575
	27.36	56875
	27.38	56000
	27.4	56275
	27.42	54550
	27.44	56075
	27.46	53575
	27.48	51300
	27.5	46625
	27.52	44875
	27.54	42125
	27.56	39925
	27.58	36025
	27.6	35750
	27.62	32475
	27.64	31375
	27.66	32025
	27.68	31625
	27.7	32225
	27.72	32900
	27.74	32650
	27.76	33200
	27.78	32025
	27.8	33500
	27.82	34950
	27.84	35300
	27.86	33500
	27.88	35400
	27.9	36825
	27.92	35675
	27.94	35425
	27.96	37050
	27.98	34650
	28	32950
	28.02	33075
	28.04	32625
	28.06	32225
	28.08	30425
	28.1	28325
	28.12	27000
	28.14	26500
	28.16	27925
	28.18	26425
	28.2	26700
	28.22	25375
	28.24	26125
	28.26	26325
	28.28	25975
	28.3	26100
	28.32	26075
	28.34	26225
	28.36	26625
	28.38	27325
	28.4	26525
	28.42	27500
	28.44	29150
	28.46	29800
	28.48	30550
	28.5	30950
	28.52	30425
	28.54	30025
	28.56	30325
	28.58	29350
	28.6	31100
	28.62	30150
	28.64	30950
	28.66	29425
	28.68	29425
	28.7	29625
	28.72	28500
	28.74	27175
	28.76	28325
	28.78	27100
	28.8	30050
	28.82	30150
	28.84	30400
	28.86	31275
	28.88	30225
	28.9	29650
	28.92	30325
	28.94	32675
	28.96	30850
	28.98	30175
	29	29600
	29.02	30150
	29.04	28525
	29.06	29100
	29.08	25825
	29.1	27500
	29.12	26150
	29.14	25275
	29.16	25975
	29.18	24925
	29.2	25700
	29.22	25125
	29.24	25125
	29.26	25450
	29.28	25525
	29.3	24950
	29.32	26100
	29.34	25675
	29.36	26000
	29.38	25975
	29.4	26650
	29.42	27525
	29.44	28750
	29.46	28475
	29.48	28200
	29.5	28675
	29.52	30950
	29.54	32475
	29.56	34000
	29.58	34975
	29.6	35775
	29.62	38200
	29.64	40450
	29.66	46325
	29.68	47800
	29.7	51575
	29.72	52450
	29.74	50300
	29.76	50875
	29.78	49625
	29.8	46750
	29.82	45075
	29.84	43075
	29.86	39625
	29.88	37675
	29.9	35325
	29.92	32100
	29.94	30125
	29.96	30325
	29.98	29500
	30	29325
	30.02	29875
	30.04	28175
	30.06	29825
	30.08	29300
	30.1	29000
	30.12	29600
	30.14	33150
	30.16	34050
	30.18	34325
	30.2	37750
	30.22	39200
	30.24	42600
	30.26	46875
	30.28	50200
	30.3	51725
	30.32	54525
	30.34	57600
	30.36	57125
	30.38	59850
	30.4	58675
	30.42	59275
	30.44	60200
	30.46	58900
	30.48	57025
	30.5	56025
	30.52	54700
	30.54	53125
	30.56	53300
	30.58	51175
	30.6	47450
	30.62	45350
	30.64	43575
	30.66	44600
	30.68	41375
	30.7	39200
	30.72	41575
	30.74	40275
	30.76	42075
	30.78	42600
	30.8	43150
	30.82	43575
	30.84	40900
	30.86	41325
	30.88	39875
	30.9	38875
	30.92	36975
	30.94	34375
	30.96	30800
	30.98	29975
	31	28475
	31.02	26300
	31.04	24975
	31.06	23400
	31.08	24200
	31.1	23125
	31.12	22675
	31.14	22425
	31.16	22100
	31.18	22125
	31.2	22150
	31.22	21400
	31.24	21875
	31.26	20500
	31.28	22000
	31.3	22050
	31.32	21325
	31.34	21900
	31.36	21150
	31.38	21225
	31.4	21125
	31.42	21300
	31.44	20200
	31.46	22450
	31.48	21975
	31.5	22750
	31.52	22600
	31.54	23750
	31.56	24075
	31.58	22900
	31.6	24775
	31.62	24975
	31.64	27950
	31.66	26875
	31.68	25675
	31.7	26225
	31.72	26175
	31.74	27675
	31.76	24600
	31.78	24275
	31.8	23600
	31.82	24175
	31.84	23050
	31.86	21275
	31.88	23250
	31.9	20850
	31.92	20625
	31.94	20675
	31.96	20425
	31.98	20450
	32	20650
	32.02	19600
	32.04	20500
	32.06	19950
	32.08	19900
	32.1	19950
	32.12	20400
	32.14	20850
	32.16	19325
	32.18	20725
	32.2	19750
	32.22	19125
	32.24	19325
	32.26	20050
	32.28	21075
	32.3	20450
	32.32	19625
	32.34	19250
	32.36	19100
	32.38	19625
	32.4	19300
	32.42	21225
	32.44	19325
	32.46	20175
	32.48	19500
	32.5	20425
	32.52	19925
	32.54	20325
	32.56	20900
	32.58	20700
	32.6	22125
	32.62	22125
	32.64	20025
	32.66	21950
	32.68	21275
	32.7	21000
	32.72	19750
	32.74	20075
	32.76	20100
	32.78	19725
	32.8	19250
	32.82	19225
	32.84	19700
	32.86	20375
	32.88	20200
	32.9	20125
	32.92	20000
	32.94	20075
	32.96	19275
	32.98	20275
	33	20075
	33.02	20350
	33.04	20175
	33.06	20600
	33.08	22050
	33.1	25150
	33.12	23150
	33.14	26200
	33.16	26300
	33.18	27450
	33.2	27025
	33.22	26925
	33.24	28750
	33.26	28575
	33.28	28275
	33.3	28375
	33.32	25400
	33.34	24075
	33.36	23850
	33.38	21725
	33.4	21850
	33.42	21125
	33.44	20225
	33.46	18575
	33.48	19150
	33.5	18875
	33.52	18075
	33.54	17600
	33.56	17875
	33.58	16475
	33.6	17725
	33.62	18625
	33.64	18550
	33.66	17875
	33.68	18800
	33.7	18500
	33.72	18175
	33.74	18550
	33.76	18575
	33.78	18450
	33.8	19225
	33.82	19700
	33.84	18950
	33.86	20350
	33.88	20625
	33.9	20625
	33.92	20075
	33.94	19975
	33.96	19575
	33.98	19575
	34	18525
	34.02	18825
	34.04	17950
	34.06	18650
	34.08	17975
	34.1	18250
	34.12	18225
	34.14	19750
	34.16	19700
	34.18	19425
	34.2	17525
	34.22	18850
	34.24	18450
	34.26	18750
	34.28	18900
	34.3	17475
	34.32	18750
	34.34	17075
	34.36	18100
	34.38	17475
	34.4	18300
	34.42	18325
	34.44	18600
	34.46	19200
	34.48	19650
	34.5	18675
	34.52	18475
	34.54	19475
	34.56	19275
	34.58	19175
	34.6	19025
	34.62	19600
	34.64	20075
	34.66	22125
	34.68	20875
	34.7	20950
	34.72	23900
	34.74	23975
	34.76	26175
	34.78	26225
	34.8	27375
	34.82	26950
	34.84	30725
	34.86	31325
	34.88	28475
	34.9	29025
	34.92	27800
	34.94	28700
	34.96	26500
	34.98	24800
	35	25325
	35.02	23400
	35.04	24625
	35.06	23550
	35.08	24150
	35.1	23900
	35.12	23800
	35.14	25300
	35.16	23800
	35.18	23125
	35.2	25075
	35.22	23625
	35.24	24275
	35.26	23700
	35.28	22925
	35.3	23325
	35.32	23575
	35.34	22200
	35.36	22350
	35.38	24950
	35.4	23100
	35.42	24250
	35.44	22900
	35.46	23125
	35.48	21450
	35.5	23050
	35.52	23425
	35.54	23225
	35.56	21350
	35.58	21750
	35.6	21625
	35.62	22225
	35.64	20475
	35.66	21125
	35.68	21450
	35.7	20475
	35.72	20575
	35.74	21025
	35.76	20075
	35.78	19075
	35.8	19250
	35.82	20125
	35.84	19575
	35.86	17975
	35.88	18900
	35.9	17725
	35.92	18125
	35.94	18325
	35.96	17425
	35.98	18750
	36	19475
	36.02	19600
	36.04	20950
	36.06	19500
	36.08	22425
	36.1	23150
	36.12	22150
	36.14	24075
	36.16	26100
	36.18	24275
	36.2	25675
	36.22	25100
	36.24	25500
	36.26	24150
	36.28	24250
	36.3	23775
	36.32	24100
	36.34	22525
	36.36	23825
	36.38	23200
	36.4	23300
	36.42	24350
	36.44	27550
	36.46	26525
	36.48	28125
	36.5	29625
	36.52	29375
	36.54	31625
	36.56	31825
	36.58	31675
	36.6	31125
	36.62	30075
	36.64	30700
	36.66	28600
	36.68	27625
	36.7	25800
	36.72	24600
	36.74	23000
	36.76	22000
	36.78	21950
	36.8	20000
	36.82	19450
	36.84	20100
	36.86	17300
	36.88	18600
	36.9	17275
	36.92	16275
	36.94	17075
	36.96	17250
	36.98	17025
	37	17475
	37.02	16400
	37.04	17900
	37.06	16650
	37.08	17525
	37.1	17625
	37.12	17150
	37.14	18050
	37.16	16600
	37.18	18250
	37.2	17600
	37.22	18450
	37.24	18275
	37.26	17800
	37.28	18950
	37.3	18150
	37.32	19375
	37.34	18900
	37.36	18425
	37.38	18500
	37.4	18525
	37.42	18600
	37.44	19600
	37.46	17900
	37.48	18300
	37.5	18900
	37.52	18675
	37.54	19275
	37.56	20800
	37.58	20400
	37.6	21850
	37.62	23425
	37.64	24050
	37.66	23175
	37.68	24925
	37.7	24200
	37.72	25625
	37.74	24675
	37.76	22975
	37.78	24700
	37.8	23050
	37.82	22175
	37.84	21375
	37.86	24000
	37.88	23175
	37.9	23475
	37.92	24500
	37.94	24475
	37.96	27000
	37.98	25975
	38	24875
	38.02	25425
	38.04	25575
	38.06	25375
	38.08	23700
	38.1	23675
	38.12	22475
	38.14	22300
	38.16	22325
	38.18	19800
	38.2	19650
	38.22	19175
	38.24	18400
	38.26	17675
	38.28	18025
	38.3	16500
	38.32	15800
	38.34	15475
	38.36	14850
	38.38	14500
	38.4	15675
	38.42	14400
	38.44	14050
	38.46	13875
	38.48	14525
	38.5	13925
	38.52	14525
	38.54	13775
	38.56	14250
	38.58	14750
	38.6	14425
	38.62	14175
	38.64	14675
	38.66	15200
	38.68	14625
	38.7	13950
	38.72	15100
	38.74	14950
	38.76	14175
	38.78	13650
	38.8	14775
	38.82	13600
	38.84	13400
	38.86	14475
	38.88	14125
	38.9	13900
	38.92	14925
	38.94	14525
	38.96	15300
	38.98	14325
	39	14350
	39.02	14075
	39.04	14850
	39.06	14725
	39.08	14725
	39.1	15050
	39.12	15900
	39.14	14950
	39.16	14950
	39.18	15450
	39.2	16400
	39.22	15125
	39.24	16975
	39.26	15600
	39.28	15250
	39.3	14800
	39.32	13825
	39.34	13650
	39.36	14475
	39.38	13125
	39.4	12300
	39.42	12600
	39.44	12850
	39.46	13125
	39.48	12850
	39.5	14050
	39.52	12925
	39.54	13275
	39.56	13025
	39.58	12900
	39.6	12675
	39.62	13800
	39.64	13725
	39.66	12975
	39.68	13275
	39.7	13350
	39.72	13175
	39.74	13375
	39.76	11175
	39.78	12475
	39.8	13100
	39.82	12600
	39.84	11750
	39.86	12250
	39.88	11400
	39.9	11975
	39.92	12350
	39.94	11625
	39.96	11550
	39.98	11200
	40	11450

## Sheet: Supplementary Fig.6
Supplementary Fig.6	29Si MAS NMR spectra of S1-OH and S-1				29Si CP/MAS NMR spectra S1-OH and S-1
		S1-OH	S-1			S1-OH	S-1
	29Si chemichal shifts (ppm)	Intensity	Intensity		29Si chemichal shifts (ppm)	Intensity	Intensity
	-70	-269.066	912.238		-70	-812.89	-1316.91
	-70.0366	-286.713	846.062		-70.0366	-768.66	-1340.3
	-70.0733	-309.938	770.957		-70.0733	-725.596	-1361.83
	-70.1099	-338.561	687.676		-70.1099	-684.352	-1381.21
	-70.1465	-372.215	597.371		-70.1465	-645.528	-1398.22
	-70.1831	-410.428	501.504		-70.1831	-609.667	-1412.7
	-70.2198	-452.697	401.766		-70.2198	-577.246	-1424.59
	-70.2564	-498.512	299.969		-70.2564	-548.688	-1433.89
	-70.293	-547.385	197.984		-70.293	-524.359	-1440.67
	-70.3297	-598.875	97.5898		-70.3297	-504.573	-1445.08
	-70.3663	-652.543	0.44531		-70.3663	-489.603	-1447.37
	-70.4029	-707.922	-92.0352		-70.4029	-479.682	-1447.8
	-70.4396	-764.477	-178.715		-70.4396	-475.015	-1446.74
	-70.4762	-821.539	-258.766		-70.4762	-475.776	-1444.56
	-70.5128	-878.27	-331.703		-70.5128	-482.114	-1441.72
	-70.5494	-933.613	-397.379		-70.5494	-494.156	-1438.66
	-70.5861	-986.289	-455.938		-70.5861	-512.001	-1435.86
	-70.6227	-1034.8	-507.797		-70.6227	-535.719	-1433.8
	-70.6593	-1077.46	-553.594		-70.6593	-565.34	-1432.95
	-70.696	-1112.5	-594.102		-70.696	-600.848	-1433.76
	-70.7326	-1138.12	-630.203		-70.7326	-642.168	-1436.66
	-70.7692	-1152.63	-662.801		-70.7692	-689.153	-1442.04
	-70.8059	-1154.56	-692.766		-70.8059	-741.571	-1450.23
	-70.8425	-1142.85	-720.867		-70.8425	-799.095	-1461.52
	-70.8791	-1116.88	-747.793		-70.8791	-861.284	-1476.15
	-70.9158	-1076.68	-774.043		-70.9158	-927.578	-1494.26
	-70.9524	-1022.87	-799.953		-70.9524	-997.289	-1515.97
	-70.989	-956.846	-825.684		-70.989	-1069.6	-1541.29
	-71.0256	-880.627	-851.223		-71.0256	-1143.55	-1570.17
	-71.0623	-796.863	-876.383		-71.0623	-1218.06	-1602.5
	-71.0989	-708.715	-900.848		-71.0989	-1291.95	-1638.09
	-71.1355	-619.676	-924.145		-71.1355	-1363.9	-1676.67
	-71.1722	-533.396	-945.715		-71.1722	-1432.54	-1717.93
	-71.2088	-453.48	-964.918		-71.2088	-1496.44	-1761.48
	-71.2454	-383.25	-981.051		-71.2454	-1554.13	-1806.88
	-71.282	-325.537	-993.367		-71.282	-1604.18	-1853.62
	-71.3187	-282.512	-1001.12		-71.3187	-1645.17	-1901.17
	-71.3553	-255.516	-1003.59		-71.3553	-1675.8	-1948.94
	-71.3919	-244.951	-1000.05		-71.3919	-1694.88	-1996.32
	-71.4286	-250.254	-989.844		-71.4286	-1701.38	-2042.67
	-71.4652	-269.916	-972.398		-71.4652	-1694.5	-2087.33
	-71.5018	-301.541	-947.227		-71.5018	-1673.64	-2129.63
	-71.5385	-341.998	-913.965		-71.5385	-1638.49	-2168.9
	-71.5751	-387.607	-872.391		-71.5751	-1589.03	-2204.49
	-71.6117	-434.359	-822.465		-71.6117	-1525.54	-2235.75
	-71.6483	-478.145	-764.312		-71.6483	-1448.62	-2262.08
	-71.685	-515.027	-698.27		-71.685	-1359.17	-2282.9
	-71.7216	-541.439	-624.879		-71.7216	-1258.43	-2297.69
	-71.7582	-554.42	-544.91		-71.7582	-1147.9	-2305.99
	-71.7949	-551.75	-459.305		-71.7949	-1029.36	-2307.39
	-71.8315	-532.066	-369.234		-71.8315	-904.828	-2301.58
	-71.8681	-494.918	-276.004		-71.8681	-776.498	-2288.34
	-71.9048	-440.736	-181.043		-71.9048	-646.721	-2267.52
	-71.9414	-370.764	-85.8672		-71.9414	-517.941	-2239.09
	-71.978	-286.939	7.97266		-71.978	-392.639	-2203.14
	-72.0147	-191.74	98.9531		-72.0147	-273.279	-2159.83
	-72.0513	-87.9746	185.645		-72.0513	-162.249	-2109.47
	-72.0879	21.3965	266.727		-72.0879	-61.8059	-2052.48
	-72.1245	133.465	341.055		-72.1245	25.9761	-1989.38
	-72.1612	245.535	407.699		-72.1612	99.2581	-1920.81
	-72.1978	355.254	465.949		-72.1978	156.475	-1847.5
	-72.2344	460.73	515.328		-72.2344	196.374	-1770.3
	-72.2711	560.555	555.621		-72.2711	218.04	-1690.11
	-72.3077	653.812	586.785		-72.3077	220.918	-1607.92
	-72.3443	740.037	609.004		-72.3443	204.819	-1524.79
	-72.3809	819.115	622.566		-72.3809	169.922	-1441.81
	-72.4176	891.195	627.891		-72.4176	116.765	-1360.07
	-72.4542	956.541	625.465		-72.4542	46.2305	-1280.69
	-72.4908	1015.43	615.742		-72.4908	-40.4851	-1204.79
	-72.5275	1068.04	599.195		-72.5275	-141.902	-1133.41
	-72.5641	1114.36	576.223		-72.5641	-256.295	-1067.58
	-72.6007	1154.15	547.176		-72.6007	-381.737	-1008.22
	-72.6374	1186.95	512.32		-72.6374	-516.15	-956.189
	-72.674	1212.09	471.895		-72.674	-657.348	-912.222
	-72.7106	1228.8	426.094		-72.7106	-803.093	-876.932
	-72.7472	1236.34	375.121		-72.7472	-951.141	-850.803
	-72.7839	1234.05	319.25		-72.7839	-1099.29	-834.173
	-72.8205	1221.6	258.844		-72.8205	-1245.42	-827.231
	-72.8571	1199.05	194.41		-72.8571	-1387.54	-830.013
	-72.8938	1167	126.625		-72.8938	-1523.82	-842.401
	-72.9304	1126.62	56.3867		-72.9304	-1652.62	-864.131
	-72.967	1079.78	-15.2148		-72.967	-1772.5	-894.79
	-73.0037	1028.88	-86.9062		-73.0037	-1882.26	-933.838
	-73.0403	976.9	-157.203		-73.0403	-1980.93	-980.614
	-73.0769	927.164	-224.539		-73.0769	-2067.78	-1034.35
	-73.1136	883.215	-287.254		-73.1136	-2142.35	-1094.18
	-73.1502	848.533	-343.738		-73.1502	-2204.37	-1159.2
	-73.1868	826.348	-392.441		-73.1868	-2253.83	-1228.42
	-73.2234	819.34	-432.031		-73.2234	-2290.91	-1300.86
	-73.2601	829.439	-461.406		-73.2601	-2315.98	-1375.49
	-73.2967	857.637	-479.805		-73.2967	-2329.61	-1451.34
	-73.3333	903.826	-486.84		-73.3333	-2332.49	-1527.45
	-73.37	966.752	-482.523		-73.37	-2325.45	-1602.92
	-73.4066	1044.02	-467.289		-73.4066	-2309.44	-1676.92
	-73.4432	1132.18	-441.945		-73.4432	-2285.48	-1748.69
	-73.4798	1226.9	-407.641		-73.4798	-2254.68	-1817.59
	-73.5165	1323.19	-365.801		-73.5165	-2218.17	-1883.06
	-73.5531	1415.75	-318.016		-73.5531	-2177.15	-1944.67
	-73.5897	1499.19	-265.996		-73.5897	-2132.8	-2002.09
	-73.6264	1568.5	-211.383		-73.6264	-2086.32	-2055.08
	-73.663	1619.27	-155.742		-73.663	-2038.91	-2103.55
	-73.6996	1648.04	-100.383		-73.6996	-1991.72	-2147.46
	-73.7363	1652.51	-46.3672		-73.7363	-1945.89	-2186.9
	-73.7729	1631.73	5.61328		-73.7729	-1902.51	-2222.01
	-73.8095	1586.12	55.2109		-73.8095	-1862.62	-2253.01
	-73.8461	1517.51	102.477		-73.8461	-1827.19	-2280.15
	-73.8828	1428.98	147.754		-73.8828	-1797.12	-2303.73
	-73.9194	1324.67	191.676		-73.9194	-1773.23	-2324.07
	-73.956	1209.53	235.066		-73.956	-1756.26	-2341.48
	-73.9927	1088.97	278.875		-73.9927	-1746.82	-2356.26
	-74.0293	968.537	324.008		-74.0293	-1745.44	-2368.69
	-74.0659	853.551	371.32		-74.0659	-1752.49	-2379.01
	-74.1026	748.762	421.422		-74.1026	-1768.25	-2387.42
	-74.1392	658.092	474.691		-74.1392	-1792.82	-2394.06
	-74.1758	584.395	531.141		-74.1758	-1826.19	-2399.03
	-74.2125	529.35	590.441		-74.2125	-1868.16	-2402.33
	-74.2491	493.387	651.883		-74.2491	-1918.39	-2403.96
	-74.2857	475.748	714.414		-74.2857	-1976.39	-2403.82
	-74.3223	474.621	776.703		-74.3223	-2041.5	-2401.78
	-74.359	487.336	837.195		-74.359	-2112.91	-2397.67
	-74.3956	510.627	894.211		-74.3956	-2189.67	-2391.3
	-74.4322	540.93	946.066		-74.4322	-2270.71	-2382.45
	-74.4689	574.684	991.145		-74.4689	-2354.82	-2370.89
	-74.5055	608.613	1028.03		-74.5055	-2440.72	-2356.42
	-74.5421	639.98	1055.55		-74.5421	-2527.04	-2338.85
	-74.5787	666.771	1072.9		-74.5787	-2612.37	-2318.01
	-74.6154	687.826	1079.64		-74.6154	-2695.25	-2293.8
	-74.652	702.861	1075.73		-74.652	-2774.25	-2266.17
	-74.6886	712.438	1061.51		-74.6886	-2847.96	-2235.11
	-74.7253	717.836	1037.68		-74.7253	-2915.03	-2200.73
	-74.7619	720.881	1005.23		-74.7619	-2974.19	-2163.16
	-74.7985	723.689	965.332		-74.7985	-3024.29	-2122.64
	-74.8352	728.445	919.34		-74.8352	-3064.31	-2079.48
	-74.8718	737.113	868.602		-74.8718	-3093.37	-2034.04
	-74.9084	751.215	814.43		-74.9084	-3110.78	-1986.75
	-74.945	771.623	757.992		-74.945	-3116	-1938.12
	-74.9817	798.441	700.301		-74.9817	-3108.7	-1888.66
	-75.0183	830.914	642.09		-75.0183	-3088.73	-1838.92
	-75.055	867.471	583.871		-75.055	-3056.12	-1789.49
	-75.0916	905.797	525.914		-75.0916	-3011.08	-1740.91
	-75.1282	943.012	468.254		-75.1282	-2953.98	-1693.74
	-75.1648	975.885	410.77		-75.1648	-2885.36	-1648.5
	-75.2015	1001.09	353.215		-75.2015	-2805.87	-1605.62
	-75.2381	1015.51	295.316		-75.2381	-2716.28	-1565.53
	-75.2747	1016.47	236.824		-75.2747	-2617.46	-1528.54
	-75.3114	1002.01	177.602		-75.3114	-2510.32	-1494.88
	-75.348	971.055	117.664		-75.348	-2395.83	-1464.69
	-75.3846	923.562	57.2383		-75.3846	-2274.99	-1438.02
	-75.4213	860.535	-3.18359		-75.4213	-2148.78	-1414.82
	-75.4579	783.994	-62.9297		-75.4579	-2018.18	-1394.92
	-75.4945	696.854	-121.039		-75.4945	-1884.12	-1378.08
	-75.5311	602.719	-176.359		-75.5311	-1747.49	-1363.96
	-75.5678	505.625	-227.609		-75.5678	-1609.12	-1352.15
	-75.6044	409.752	-273.379		-75.6044	-1469.8	-1342.17
	-75.641	319.119	-312.289		-75.641	-1330.23	-1333.5
	-75.6777	237.26	-342.977		-75.6777	-1191.07	-1325.58
	-75.7143	166.998	-364.215		-75.7143	-1052.92	-1317.82
	-75.7509	110.217	-374.984		-75.7509	-916.315	-1309.68
	-75.7875	67.7481	-374.48		-75.7875	-781.766	-1300.59
	-75.8242	39.3086	-362.223		-75.8242	-649.744	-1290.04
	-75.8608	23.5703	-338.016		-75.8608	-520.701	-1277.6
	-75.8974	18.2871	-302		-75.8974	-395.072	-1262.87
	-75.9341	20.5117	-254.641		-75.9341	-273.29	-1245.57
	-75.9707	26.8691	-196.703		-75.9707	-155.788	-1225.49
	-76.0073	33.8809	-129.215		-76.0073	-43.0054	-1202.55
	-76.044	38.2734	-53.4688		-76.044	64.6101	-1176.75
	-76.0806	37.3203	29.0508		-76.0806	166.606	-1148.23
	-76.1172	29.0938	116.715		-76.1172	262.528	-1117.21
	-76.1539	12.6836	207.746		-76.1539	351.925	-1084.03
	-76.1905	-11.6523	300.285		-76.1905	434.361	-1049.13
	-76.2271	-42.4922	392.418		-76.2271	509.43	-1013.02
	-76.2637	-77.2715	482.207		-76.2637	576.763	-976.283
	-76.3004	-112.463	567.707		-76.3004	636.047	-939.571
	-76.337	-143.812	646.977		-76.337	687.042	-903.561
	-76.3736	-166.654	718.137		-76.3736	729.589	-868.954
	-76.4103	-176.268	779.359		-76.4103	763.631	-836.448
	-76.4469	-168.234	828.906		-76.4469	789.218	-806.728
	-76.4835	-138.828	865.18		-76.4835	806.521	-780.437
	-76.5202	-85.3144	886.742		-76.5202	815.83	-758.165
	-76.5568	-6.21484	892.371		-76.5568	817.561	-740.434
	-76.5934	98.5098	881.105		-76.5934	812.25	-727.678
	-76.63	227.4	852.297		-76.63	800.542	-720.237
	-76.6667	377.521	805.668		-76.6667	783.187	-718.348
	-76.7033	544.613	741.367		-76.7033	761.012	-722.136
	-76.7399	723.314	659.973		-76.7399	734.908	-731.613
	-76.7766	907.479	562.559		-76.7766	705.803	-746.679
	-76.8132	1090.56	450.684		-76.8132	674.638	-767.124
	-76.8498	1266.01	326.371		-76.8498	642.334	-792.633
	-76.8864	1427.66	192.105		-76.8864	609.769	-822.8
	-76.9231	1570.15	50.7695		-76.9231	577.744	-857.132
	-76.9597	1689.18	-94.4531		-76.9597	546.965	-895.063
	-76.9963	1781.82	-240.176		-76.9963	518.008	-935.976
	-77.033	1846.62	-382.844		-77.033	491.309	-979.205
	-77.0696	1883.66	-518.953		-77.0696	467.143	-1024.06
	-77.1062	1894.49	-645.109		-77.1062	445.616	-1069.85
	-77.1429	1881.96	-758.168		-77.1429	426.66	-1115.87
	-77.1795	1850	-855.359		-77.1795	410.036	-1161.46
	-77.2161	1803.25	-934.379		-77.2161	395.341	-1205.96
	-77.2528	1746.74	-993.461		-77.2528	382.025	-1248.78
	-77.2894	1685.52	-1031.43		-77.2894	369.408	-1289.39
	-77.326	1624.27	-1047.77		-77.326	356.712	-1327.29
	-77.3626	1567	-1042.58		-77.3626	343.082	-1362.07
	-77.3993	1516.78	-1016.55		-77.3993	327.629	-1393.4
	-77.4359	1475.57	-970.957		-77.4359	309.457	-1420.99
	-77.4725	1444.12	-907.543		-77.4725	287.706	-1444.66
	-77.5092	1422.01	-828.449		-77.5092	261.583	-1464.27
	-77.5458	1407.71	-736.117		-77.5458	230.4	-1479.75
	-77.5824	1398.82	-633.191		-77.5824	193.599	-1491.1
	-77.6191	1392.27	-522.391		-77.6191	150.787	-1498.37
	-77.6557	1384.66	-406.441		-77.6557	101.749	-1501.64
	-77.6923	1372.54	-287.969		-77.6923	46.4646	-1501.03
	-77.7289	1352.75	-169.438		-77.7289	-14.8811	-1496.72
	-77.7656	1322.72	-53.0898		-77.7656	-81.9014	-1488.86
	-77.8022	1280.64	59.0742		-77.8022	-154.012	-1477.65
	-77.8388	1225.69	165.371		-77.8388	-230.448	-1463.29
	-77.8755	1158.09	264.391		-77.8755	-310.281	-1445.99
	-77.9121	1079.08	354.988		-77.9121	-392.456	-1425.95
	-77.9487	990.885	436.293		-77.9487	-475.811	-1403.38
	-77.9853	896.508	507.676		-77.9853	-559.124	-1378.46
	-78.022	799.514	568.727		-78.022	-641.148	-1351.41
	-78.0586	703.77	619.215		-78.0586	-720.656	-1322.42
	-78.0952	613.146	659.066		-78.0952	-796.476	-1291.68
	-78.1319	531.232	688.359		-78.1319	-867.532	-1259.4
	-78.1685	461.066	707.293		-78.1685	-932.886	-1225.78
	-78.2051	404.918	716.168		-78.2051	-991.762	-1191.07
	-78.2418	364.115	715.41		-78.2418	-1043.58	-1155.5
	-78.2784	338.969	705.523		-78.2784	-1087.96	-1119.32
	-78.315	328.748	687.113		-78.315	-1124.75	-1082.85
	-78.3517	331.752	660.871		-78.3517	-1154.05	-1046.38
	-78.3883	345.453	627.594		-78.3883	-1176.17	-1010.27
	-78.4249	366.67	588.125		-78.4249	-1191.62	-974.882
	-78.4615	391.832	543.379		-78.4615	-1201.14	-940.628
	-78.4982	417.236	494.309		-78.4982	-1205.63	-907.929
	-78.5348	439.322	441.887		-78.5348	-1206.14	-877.231
	-78.5714	454.908	387.074		-78.5714	-1203.85	-848.992
	-78.6081	461.432	330.793		-78.6081	-1199.98	-823.677
	-78.6447	457.111	273.891		-78.6447	-1195.81	-801.748
	-78.6813	441.053	217.141		-78.6813	-1192.62	-783.654
	-78.718	413.283	161.172		-78.718	-1191.65	-769.823
	-78.7546	374.734	106.512		-78.7546	-1194.03	-760.646
	-78.7912	327.131	53.5273		-78.7912	-1200.83	-756.468
	-78.8278	272.834	2.46094		-78.8278	-1212.93	-757.579
	-78.8645	214.664	-46.6133		-78.8645	-1231.08	-764.201
	-78.9011	155.654	-93.7148		-78.9011	-1255.84	-776.477
	-78.9377	98.8203	-138.961		-78.9377	-1287.58	-794.467
	-78.9744	46.9297	-182.559		-78.9744	-1326.47	-818.136
	-79.011	2.29688	-224.762		-79.011	-1372.51	-847.355
	-79.0476	-33.377	-265.867		-79.0476	-1425.48	-881.892
	-79.0842	-59.1406	-306.145		-79.0842	-1485.04	-921.413
	-79.1209	-74.8301	-345.871		-79.1209	-1550.68	-965.488
	-79.1575	-81.0781	-385.297		-79.1575	-1621.74	-1013.59
	-79.1941	-79.2383	-424.652		-79.1941	-1697.51	-1065.1
	-79.2308	-71.2988	-464.098		-79.2308	-1777.17	-1119.33
	-79.2674	-59.6973	-503.82		-79.2674	-1859.88	-1175.5
	-79.304	-47.1465	-543.965		-79.304	-1944.77	-1232.79
	-79.3407	-36.4238	-584.695		-79.3407	-2030.99	-1290.34
	-79.3773	-30.1621	-626.199		-79.3773	-2117.72	-1347.24
	-79.4139	-30.6602	-668.66		-79.4139	-2204.19	-1402.59
	-79.4506	-39.709	-712.34		-79.4506	-2289.68	-1455.48
	-79.4872	-58.459	-757.512		-79.4872	-2373.58	-1505.02
	-79.5238	-87.3379	-804.492		-79.5238	-2455.33	-1550.36
	-79.5604	-125.994	-853.605		-79.5604	-2534.46	-1590.71
	-79.5971	-173.352	-905.176		-79.5971	-2610.61	-1625.31
	-79.6337	-227.625	-959.488		-79.6337	-2683.44	-1653.53
	-79.6703	-286.445	-1016.77		-79.6703	-2752.71	-1674.79
	-79.707	-347.012	-1077.12		-79.707	-2818.22	-1688.62
	-79.7436	-406.232	-1140.52		-79.7436	-2879.79	-1694.65
	-79.7802	-460.92	-1206.77		-79.7802	-2937.29	-1692.65
	-79.8169	-507.963	-1275.49		-79.8169	-2990.57	-1682.46
	-79.8535	-544.512	-1346.09		-79.8535	-3039.47	-1664.06
	-79.8901	-568.119	-1417.77		-79.8901	-3083.83	-1637.54
	-79.9267	-576.865	-1489.56		-79.9267	-3123.44	-1603.09
	-79.9634	-569.479	-1560.31		-79.9634	-3158.09	-1561
	-80	-545.373	-1628.74		-80	-3187.49	-1511.68
	-80.0366	-504.668	-1693.51		-80.0366	-3211.37	-1455.58
	-80.0733	-448.201	-1753.24		-80.0733	-3229.41	-1393.26
	-80.1099	-377.441	-1806.6		-80.1099	-3241.27	-1325.35
	-80.1465	-294.451	-1852.34		-80.1465	-3246.63	-1252.5
	-80.1831	-201.756	-1889.38		-80.1831	-3245.17	-1175.43
	-80.2198	-102.236	-1916.83		-80.2198	-3236.63	-1094.87
	-80.2564	0.98438	-1934.04		-80.2564	-3220.77	-1011.58
	-80.293	104.732	-1940.59		-80.293	-3197.44	-926.315
	-80.3297	205.84	-1936.39		-80.3297	-3166.58	-839.829
	-80.3663	301.316	-1921.54		-80.3663	-3128.23	-752.859
	-80.4029	388.461	-1896.43		-80.4029	-3082.53	-666.119
	-80.4396	464.943	-1861.66		-80.4396	-3029.76	-580.288
	-80.4762	528.9	-1817.99		-80.4762	-2970.32	-496.004
	-80.5128	578.99	-1766.32		-80.5128	-2904.73	-413.863
	-80.5494	614.434	-1707.63		-80.5494	-2833.61	-334.407
	-80.5861	635.025	-1642.94		-80.5861	-2757.7	-258.125
	-80.6227	641.143	-1573.26		-80.6227	-2677.81	-185.449
	-80.6593	633.699	-1499.58		-80.6593	-2594.82	-116.75
	-80.696	614.125	-1422.81		-80.696	-2509.64	-52.3398
	-80.7326	584.287	-1343.78		-80.7326	-2423.17	7.52881
	-80.7692	546.416	-1263.25		-80.7692	-2336.3	62.665
	-80.8059	503.016	-1181.9		-80.8059	-2249.84	112.938
	-80.8425	456.746	-1100.31		-80.8425	-2164.54	158.276
	-80.8791	410.338	-1019.04		-80.8791	-2081	198.659
	-80.9158	366.449	-938.574		-80.9158	-1999.69	234.127
	-80.9524	327.592	-859.379		-80.9524	-1920.9	264.772
	-80.989	295.973	-781.91		-80.989	-1844.76	290.733
	-81.0256	273.451	-706.594		-81.0256	-1771.2	312.2
	-81.0623	261.424	-633.863		-81.0623	-1699.94	329.406
	-81.0989	260.764	-564.113		-81.0989	-1630.55	342.624
	-81.1355	271.795	-497.727		-81.1355	-1562.4	352.167
	-81.1722	294.273	-435.035		-81.1722	-1494.72	358.38
	-81.2088	327.383	-376.312		-81.2088	-1426.61	361.639
	-81.2454	369.779	-321.758		-81.2454	-1357.09	362.341
	-81.282	419.658	-271.465		-81.282	-1285.14	360.905
	-81.3187	474.826	-225.445		-81.3187	-1209.71	357.765
	-81.3553	532.816	-183.582		-81.3553	-1129.8	353.356
	-81.3919	590.967	-145.688		-81.3919	-1044.5	348.121
	-81.4286	646.584	-111.469		-81.4286	-953.021	342.492
	-81.4652	697.027	-80.5938		-81.4652	-854.751	336.89
	-81.5018	739.826	-52.6758		-81.5018	-749.279	331.714
	-81.5385	772.793	-27.3398		-81.5385	-636.434	327.338
	-81.5751	794.086	-4.25		-81.5751	-516.308	324.097
	-81.6117	802.27	16.875		-81.6117	-389.268	322.286
	-81.6483	796.35	36.2344		-81.6483	-255.964	322.154
	-81.685	775.777	53.9141		-81.685	-117.325	323.894
	-81.7216	740.432	69.8984		-81.7216	25.457	327.642
	-81.7582	690.578	84.0547		-81.7582	170.948	333.471
	-81.7949	626.809	96.1797		-81.7949	317.508	341.394
	-81.8315	549.979	106.012		-81.8315	463.327	351.353
	-81.8681	461.111	113.277		-81.8681	606.477	363.23
	-81.9048	361.357	117.738		-81.9048	744.965	376.848
	-81.9414	251.885	119.238		-81.9414	876.789	391.962
	-81.978	133.867	117.734		-81.978	999.996	408.284
	-82.0147	8.40039	113.359		-82.0147	1112.74	425.475
	-82.0513	-123.475	106.414		-82.0513	1213.36	443.159
	-82.0879	-260.816	97.3984		-82.0879	1300.37	460.932
	-82.1245	-402.711	87		-82.1245	1372.6	478.373
	-82.1612	-548.273	76.0391		-82.1612	1429.16	495.053
	-82.1978	-696.59	65.4727		-82.1978	1469.49	510.55
	-82.2344	-846.656	56.2695		-82.2344	1493.39	524.461
	-82.2711	-997.342	49.4062		-82.2711	1501.03	536.409
	-82.3077	-1147.33	45.7305		-82.3077	1492.94	546.06
	-82.3443	-1295.09	45.9219		-82.3443	1470.02	553.127
	-82.3809	-1438.87	50.3984		-82.3809	1433.46	557.391
	-82.4176	-1576.71	59.2852		-82.4176	1384.77	558.693
	-82.4542	-1706.49	72.3672		-82.4542	1325.72	556.954
	-82.4908	-1825.95	89.0547		-82.4908	1258.26	552.17
	-82.5275	-1932.83	108.453		-82.5275	1184.5	544.418
	-82.5641	-2024.96	129.344		-82.5641	1106.64	533.855
	-82.6007	-2100.33	150.305		-82.6007	1026.9	520.713
	-82.6374	-2157.29	169.754		-82.6374	947.464	505.301
	-82.674	-2194.61	186.086		-82.674	870.415	487.988
	-82.7106	-2211.6	197.789		-82.7106	797.689	469.201
	-82.7472	-2208.2	203.516		-82.7472	731.017	449.415
	-82.7839	-2185.02	202.238		-82.7839	671.88	429.133
	-82.8205	-2143.38	193.301		-82.8205	621.477	408.884
	-82.8571	-2085.26	176.5		-82.8571	580.698	389.199
	-82.8938	-2013.28	152.09		-82.8938	550.108	370.602
	-82.9304	-1930.6	120.809		-82.9304	529.943	353.596
	-82.967	-1840.75	83.8164		-82.967	520.111	338.647
	-83.0037	-1747.53	42.625		-83.0037	520.212	326.177
	-83.0403	-1654.8	-1		-83.0403	529.559	316.546
	-83.0769	-1566.33	-45.1797		-83.0769	547.21	310.045
	-83.1136	-1485.6	-88.0352		-83.1136	572.007	306.894
	-83.1502	-1415.61	-127.836		-83.1502	602.625	307.232
	-83.1868	-1358.82	-163.145		-83.1868	637.612	311.118
	-83.2234	-1316.94	-192.918		-83.2234	675.449	318.525
	-83.2601	-1290.91	-216.617		-83.2601	714.594	329.354
	-83.2967	-1280.87	-234.223		-83.2967	753.535	343.428
	-83.3333	-1286.14	-246.266		-83.3333	790.835	360.506
	-83.37	-1305.3	-253.797		-83.37	825.177	380.29
	-83.4066	-1336.27	-258.312		-83.4066	855.397	402.438
	-83.4432	-1376.44	-261.633		-83.4432	880.52	426.576
	-83.4798	-1422.8	-265.793		-83.4798	899.777	452.309
	-83.5165	-1472.17	-272.852		-83.5165	912.625	479.239
	-83.5531	-1521.26	-284.746		-83.5531	918.754	506.974
	-83.5897	-1566.97	-303.129		-83.5897	918.08	535.143
	-83.6264	-1606.42	-329.219		-83.6264	910.747	563.41
	-83.663	-1637.18	-363.676		-83.663	897.106	591.479
	-83.6996	-1657.33	-406.531		-83.6996	877.696	619.111
	-83.7363	-1665.52	-457.137		-83.7363	853.216	646.12
	-83.7729	-1661.02	-514.195		-83.7729	824.5	672.385
	-83.8095	-1643.73	-575.777		-83.8095	792.479	697.849
	-83.8461	-1614.13	-639.422		-83.8461	758.152	722.517
	-83.8828	-1573.22	-702.312		-83.8828	722.549	746.451
	-83.9194	-1522.41	-761.371		-83.9194	686.698	769.77
	-83.956	-1463.43	-813.504		-83.956	651.595	792.633
	-83.9927	-1398.21	-855.723		-83.9927	618.176	815.237
	-84.0293	-1328.73	-885.359		-84.0293	587.294	837.801
	-84.0659	-1256.92	-900.191		-84.0659	559.694	860.551
	-84.1026	-1184.52	-898.594		-84.1026	536.001	883.715
	-84.1392	-1113	-879.609		-84.1392	516.714	907.504
	-84.1758	-1043.49	-843.008		-84.1758	502.189	932.099
	-84.2125	-976.701	-789.277		-84.2125	492.651	957.642
	-84.2491	-912.904	-719.582		-84.2491	488.187	984.226
	-84.2857	-851.947	-635.684		-84.2857	488.762	1011.89
	-84.3223	-793.252	-539.844		-84.3223	494.223	1040.59
	-84.359	-735.877	-434.676		-84.359	504.318	1070.26
	-84.3956	-678.58	-322.996		-84.3956	518.706	1100.71
	-84.4322	-619.9	-207.695		-84.4322	536.978	1131.73
	-84.4689	-558.27	-91.5703		-84.4689	558.672	1163.04
	-84.5055	-492.092	22.793		-84.5055	583.29	1194.3
	-84.5421	-419.871	133.098		-84.5421	610.316	1225.13
	-84.5787	-340.309	237.445		-84.5787	639.227	1255.13
	-84.6154	-252.406	334.344		-84.6154	669.511	1283.89
	-84.652	-155.525	422.723		-84.652	700.676	1310.98
	-84.6886	-49.5039	501.926		-84.6886	732.259	1336
	-84.7253	65.3535	571.652		-84.7253	763.833	1358.59
	-84.7619	188.211	631.906		-84.7619	795.014	1378.42
	-84.7985	317.721	682.91		-84.7985	825.465	1395.22
	-84.8352	452.039	725.027		-84.8352	854.892	1408.81
	-84.8718	588.889	758.699		-84.8718	883.051	1419.06
	-84.9084	725.639	784.379		-84.9084	909.742	1425.95
	-84.945	859.4	802.469		-84.945	934.812	1429.55
	-84.9817	987.158	813.312		-84.9817	958.147	1430.02
	-85.0183	1105.88	817.16		-85.0183	979.674	1427.59
	-85.055	1212.69	814.172		-85.055	999.354	1422.58
	-85.0916	1304.99	804.469		-85.0916	1017.19	1415.41
	-85.1282	1380.6	788.105		-85.1282	1033.2	1406.52
	-85.1648	1437.88	765.18		-85.1648	1047.46	1396.42
	-85.2015	1475.86	735.816		-85.2015	1060.05	1385.64
	-85.2381	1494.25	700.238		-85.2381	1071.1	1374.73
	-85.2747	1493.53	658.762		-85.2747	1080.74	1364.21
	-85.3114	1474.94	611.844		-85.3114	1089.16	1354.6
	-85.348	1440.46	560.082		-85.348	1096.54	1346.36
	-85.3846	1392.68	504.18		-85.3846	1103.12	1339.9
	-85.4213	1334.74	444.973		-85.4213	1109.13	1335.54
	-85.4579	1270.17	383.359		-85.4579	1114.83	1333.53
	-85.4945	1202.7	320.273		-85.4945	1120.5	1334
	-85.5311	1136.11	256.66		-85.5311	1126.42	1337.02
	-85.5678	1073.99	193.441		-85.5678	1132.87	1342.5
	-85.6044	1019.59	131.438		-85.6044	1140.13	1350.3
	-85.641	975.65	71.4258		-85.641	1148.47	1360.14
	-85.6777	944.229	14.0781		-85.6777	1158.12	1371.7
	-85.7143	926.615	-40.0508		-85.7143	1169.3	1384.54
	-85.7509	923.262	-90.4648		-85.7509	1182.17	1398.18
	-85.7875	933.768	-136.73		-85.7875	1196.86	1412.12
	-85.8242	956.914	-178.438		-85.8242	1213.42	1425.81
	-85.8608	990.748	-215.184		-85.8608	1231.84	1438.71
	-85.8974	1032.71	-246.539		-85.8974	1252.06	1450.3
	-85.9341	1079.79	-272.004		-85.9341	1273.93	1460.1
	-85.9707	1128.73	-291.039		-85.9707	1297.22	1467.69
	-86.0073	1176.21	-303.031		-86.0073	1321.63	1472.72
	-86.044	1219.07	-307.344		-86.044	1346.8	1474.93
	-86.0806	1254.47	-303.324		-86.0806	1372.3	1474.17
	-86.1172	1280.12	-290.363		-86.1172	1397.66	1470.39
	-86.1539	1294.31	-267.953		-86.1539	1422.37	1463.65
	-86.1905	1296.11	-235.75		-86.1905	1445.87	1454.11
	-86.2271	1285.32	-193.648		-86.2271	1467.62	1442.05
	-86.2637	1262.48	-141.824		-86.2637	1487.1	1427.83
	-86.3004	1228.82	-80.7734		-86.3004	1503.77	1411.89
	-86.337	1186.12	-11.3828		-86.337	1517.2	1394.75
	-86.3736	1136.62	65.1133		-86.3736	1526.97	1376.97
	-86.4103	1082.78	147.141		-86.4103	1532.78	1359.13
	-86.4469	1027.15	232.809		-86.4469	1534.41	1341.81
	-86.4835	972.178	319.984		-86.4835	1531.76	1325.6
	-86.5202	920.053	406.414		-86.5202	1524.83	1311.02
	-86.5568	872.564	489.797		-86.5568	1513.76	1298.55
	-86.5934	831.006	567.922		-86.5934	1498.8	1288.6
	-86.63	796.143	638.766		-86.63	1480.34	1281.5
	-86.6667	768.188	700.629		-86.6667	1458.87	1277.45
	-86.7033	746.859	752.195		-86.7033	1434.99	1276.58
	-86.7399	731.473	792.652		-86.7399	1409.38	1278.89
	-86.7766	721.047	821.691		-86.7766	1382.79	1284.28
	-86.8132	714.477	839.531		-86.8132	1356.02	1292.58
	-86.8498	710.658	846.922		-86.8498	1329.89	1303.48
	-86.8864	708.682	845.031		-86.8864	1305.24	1316.65
	-86.9231	707.939	835.43		-86.9231	1282.84	1331.67
	-86.9597	708.25	819.953		-86.9597	1263.44	1348.1
	-86.9963	709.93	800.57		-86.9963	1247.69	1365.47
	-87.033	713.807	779.273		-87.033	1236.17	1383.34
	-87.0696	721.201	757.953		-87.0696	1229.29	1401.29
	-87.1062	733.852	738.273		-87.1062	1227.37	1418.95
	-87.1429	753.771	721.613		-87.1429	1230.55	1436.02
	-87.1795	783.129	708.961		-87.1795	1238.82	1452.29
	-87.2161	824.035	700.906		-87.2161	1252	1467.65
	-87.2528	878.359	697.625		-87.2528	1269.76	1482.1
	-87.2894	947.553	698.93		-87.2894	1291.61	1495.74
	-87.326	1032.46	704.312		-87.326	1316.91	1508.8
	-87.3626	1133.19	713.035		-87.3626	1344.89	1521.6
	-87.3993	1249.07	724.23		-87.3993	1374.68	1534.57
	-87.4359	1378.52	736.98		-87.4359	1405.3	1548.2
	-87.4725	1519.17	750.457		-87.4725	1435.72	1563.05
	-87.5092	1667.9	763.969		-87.5092	1464.87	1579.71
	-87.5458	1820.99	777.07		-87.5458	1491.65	1598.81
	-87.5824	1974.25	789.586		-87.5824	1514.97	1620.93
	-87.6191	2123.34	801.598		-87.6191	1533.8	1646.64
	-87.6557	2263.91	813.484		-87.6557	1547.14	1676.41
	-87.6923	2391.89	825.832		-87.6923	1554.09	1710.63
	-87.7289	2503.69	839.379		-87.7289	1553.84	1749.6
	-87.7656	2596.41	854.938		-87.7656	1545.7	1793.46
	-87.8022	2667.99	873.27		-87.8022	1529.1	1842.19
	-87.8388	2717.3	895.004		-87.8388	1503.61	1895.65
	-87.8755	2744.2	920.539		-87.8755	1468.95	1953.51
	-87.9121	2749.46	949.969		-87.9121	1424.95	2015.29
	-87.9487	2734.77	983.023		-87.9487	1371.6	2080.36
	-87.9853	2702.52	1019.05		-87.9853	1309.04	2147.94
	-88.022	2655.69	1057.04		-88.022	1237.51	2217.15
	-88.0586	2597.56	1095.64		-88.0586	1157.39	2287.01
	-88.0952	2531.62	1133.26		-88.0952	1069.15	2356.46
	-88.1319	2461.22	1168.15		-88.1319	973.381	2424.42
	-88.1685	2389.5	1198.54		-88.1685	870.756	2489.79
	-88.2051	2319.11	1222.77		-88.2051	762.023	2551.53
	-88.2418	2252.18	1239.42		-88.2418	648.003	2608.64
	-88.2784	2190.24	1247.4		-88.2784	529.575	2660.21
	-88.315	2134.15	1246.12		-88.315	407.671	2705.47
	-88.3517	2084.2	1235.49		-88.3517	283.266	2743.81
	-88.3883	2040.15	1215.99		-88.3883	157.376	2774.76
	-88.4249	2001.41	1188.69		-88.4249	31.0486	2798.08
	-88.4615	1967.12	1155.16		-88.4615	-94.6382	2813.68
	-88.4982	1936.35	1117.42		-88.4982	-218.586	2821.71
	-88.5348	1908.27	1077.84		-88.5348	-339.672	2822.49
	-88.5714	1882.26	1038.98		-88.5714	-456.764	2816.54
	-88.6081	1858.04	1003.44		-88.6081	-568.72	2804.55
	-88.6447	1835.75	973.707		-88.6447	-674.397	2787.34
	-88.6813	1815.97	952.02		-88.6813	-772.665	2765.9
	-88.718	1799.72	940.199		-88.718	-862.413	2741.26
	-88.7546	1788.37	939.555		-88.7546	-942.565	2714.55
	-88.7912	1783.57	950.805		-88.7912	-1012.1	2686.92
	-88.8278	1787.07	974.059		-88.8278	-1070.05	2659.52
	-88.8645	1800.62	1008.8		-88.8645	-1115.55	2633.45
	-88.9011	1825.73	1053.92		-88.9011	-1147.85	2609.75
	-88.9377	1863.59	1107.84		-88.9377	-1166.3	2589.38
	-88.9744	1914.87	1168.58		-88.9744	-1170.44	2573.16
	-89.011	1979.63	1233.94		-89.011	-1159.94	2561.81
	-89.0476	2057.26	1301.65		-89.0476	-1134.69	2555.86
	-89.0842	2146.44	1369.47		-89.0842	-1094.79	2555.73
	-89.1209	2245.16	1435.4		-89.1209	-1040.53	2561.65
	-89.1575	2350.81	1497.77		-89.1575	-972.476	2573.73
	-89.1941	2460.28	1555.39		-89.1941	-891.391	2591.93
	-89.2308	2570.12	1607.54		-89.2308	-798.291	2616.09
	-89.2674	2676.69	1654.08		-89.2674	-694.416	2645.95
	-89.304	2776.38	1695.38		-89.304	-581.221	2681.17
	-89.3407	2865.79	1732.35		-89.3407	-460.357	2721.37
	-89.3773	2941.86	1766.25		-89.3773	-333.645	2766.12
	-89.4139	3002.08	1798.68		-89.4139	-203.043	2815
	-89.4506	3044.58	1831.41		-89.4506	-70.6123	2867.63
	-89.4872	3068.2	1866.2		-89.4872	61.5256	2923.66
	-89.5238	3072.54	1904.75		-89.5238	191.235	2982.8
	-89.5604	3057.94	1948.48		-89.5604	316.409	3044.84
	-89.5971	3025.43	1998.45		-89.5971	435.02	3109.69
	-89.6337	2976.68	2055.29		-89.6337	545.167	3177.31
	-89.6703	2913.84	2119.12		-89.6703	645.122	3247.79
	-89.707	2839.41	2189.49		-89.707	733.367	3321.29
	-89.7436	2756.16	2265.46		-89.7436	808.641	3398.06
	-89.7802	2666.94	2345.64		-89.7802	869.962	3478.39
	-89.8169	2574.53	2428.21		-89.8169	916.66	3562.65
	-89.8535	2481.58	2511.08		-89.8535	948.386	3651.19
	-89.8901	2390.48	2592.01		-89.8901	965.126	3744.38
	-89.9267	2303.31	2668.75		-89.9267	967.196	3842.56
	-89.9634	2221.77	2739.13		-89.9634	955.232	3946.03
	-90	2147.17	2801.28		-90	930.177	4054.98
	-90.0366	2080.46	2853.66		-90.0366	893.243	4169.54
	-90.0733	2022.21	2895.23		-90.0733	845.886	4289.72
	-90.1099	1972.65	2925.46		-90.1099	789.757	4415.4
	-90.1465	1931.72	2944.41		-90.1465	726.66	4546.33
	-90.1831	1899.12	2952.68		-90.1831	658.498	4682.14
	-90.2198	1874.32	2951.45		-90.2198	587.218	4822.33
	-90.2564	1856.65	2942.34		-90.2564	514.765	4966.29
	-90.293	1845.31	2927.36		-90.293	443.02	5113.31
	-90.3297	1839.39	2908.78		-90.3297	373.757	5262.59
	-90.3663	1837.93	2889.03		-90.3663	308.592	5413.29
	-90.4029	1839.94	2870.5		-90.4029	248.95	5564.57
	-90.4396	1844.43	2855.46		-90.4396	196.025	5715.57
	-90.4762	1850.44	2845.91		-90.4762	150.76	5865.47
	-90.5128	1857.08	2843.45		-90.5128	113.83	6013.56
	-90.5494	1863.59	2849.2		-90.5494	85.6343	6159.18
	-90.5861	1869.35	2863.73		-90.5861	66.2974	6301.85
	-90.6227	1873.97	2887.05		-90.6227	55.6809	6441.21
	-90.6593	1877.33	2918.58		-90.6593	53.4033	6577.09
	-90.696	1879.59	2957.2		-90.696	58.8635	6709.5
	-90.7326	1881.26	3001.32		-90.7326	71.2769	6838.63
	-90.7692	1883.22	3048.96		-90.7692	89.7095	6964.86
	-90.8059	1886.69	3097.88		-90.8059	113.122	7088.77
	-90.8425	1893.21	3145.73		-90.8425	140.411	7211.06
	-90.8791	1904.62	3190.13		-90.8791	170.452	7332.59
	-90.9158	1922.93	3228.93		-90.9158	202.143	7454.35
	-90.9524	1950.24	3260.23		-90.9524	234.441	7577.38
	-90.989	1988.61	3282.55		-90.989	266.401	7702.76
	-91.0256	2039.93	3294.97		-91.0256	297.203	7831.6
	-91.0623	2105.72	3297.14		-91.0623	326.176	7964.95
	-91.0989	2187.07	3289.36		-91.0989	352.815	8103.78
	-91.1355	2284.4	3272.55		-91.1355	376.789	8248.98
	-91.1722	2397.45	3248.27		-91.1722	397.943	8401.24
	-91.2088	2525.15	3218.57		-91.2088	416.293	8561.13
	-91.2454	2665.6	3185.96		-91.2454	432.013	8728.98
	-91.282	2816.09	3153.26		-91.282	445.416	8904.92
	-91.3187	2973.16	3123.46		-91.3187	456.928	9088.88
	-91.3553	3132.76	3099.52		-91.3553	467.064	9280.54
	-91.3919	3290.33	3084.26		-91.3919	476.396	9479.37
	-91.4286	3441.06	3080.19		-91.4286	485.516	9684.66
	-91.4652	3580.12	3089.34		-91.4652	495.013	9895.51
	-91.5018	3702.85	3113.18		-91.5018	505.432	10110.9
	-91.5385	3805.04	3152.49		-91.5385	517.254	10329.6
	-91.5751	3883.12	3207.38		-91.5751	530.867	10550.5
	-91.6117	3934.38	3277.2		-91.6117	546.549	10772.2
	-91.6483	3957.09	3360.6		-91.6483	564.452	10993.6
	-91.685	3950.58	3455.62		-91.685	584.594	11213.5
	-91.7216	3915.32	3559.77		-91.7216	606.859	11430.7
	-91.7582	3852.83	3670.14		-91.7582	630.998	11644.3
	-91.7949	3765.62	3783.6		-91.7949	656.643	11853.6
	-91.8315	3657.05	3896.92		-91.8315	683.318	12057.9
	-91.8681	3531.12	4007		-91.8681	710.464	12256.8
	-91.9048	3392.27	4110.94		-91.9048	737.461	12450.1
	-91.9414	3245.12	4206.29		-91.9414	763.651	12638
	-91.978	3094.22	4291.11		-91.978	788.37	12820.6
	-92.0147	2943.88	4364.06		-92.0147	810.976	12998.4
	-92.0513	2797.9	4424.49		-92.0513	830.871	13172.1
	-92.0879	2659.43	4472.42		-92.0879	847.532	13342.5
	-92.1245	2530.9	4508.55		-92.1245	860.528	13510.6
	-92.1612	2413.9	4534.14		-92.1612	869.537	13677.3
	-92.1978	2309.22	4550.98		-92.1978	874.36	13843.7
	-92.2344	2216.88	4561.24		-92.2344	874.927	14010.8
	-92.2711	2136.18	4567.29		-92.2711	871.299	14179.8
	-92.3077	2065.92	4571.64		-92.3077	863.663	14351.5
	-92.3443	2004.46	4576.69		-92.3443	852.321	14526.8
	-92.3809	1949.89	4584.64		-92.3809	837.678	14706.4
	-92.4176	1900.25	4597.36		-92.4176	820.22	14890.8
	-92.4542	1853.6	4616.24		-92.4542	800.493	15080.3
	-92.4908	1808.19	4642.2		-92.4908	779.081	15275.1
	-92.5275	1762.56	4675.6		-92.5275	756.573	15475
	-92.5641	1715.55	4716.22		-92.5641	733.547	15679.9
	-92.6007	1666.39	4763.32		-92.6007	710.534	15889.2
	-92.6374	1614.67	4815.74		-92.6374	688.006	16102.2
	-92.674	1560.32	4871.88		-92.674	666.346	16318.1
	-92.7106	1503.54	4929.92		-92.7106	645.841	16536.1
	-92.7472	1444.78	4987.9		-92.7472	626.666	16755
	-92.7839	1384.67	5043.84		-92.7839	608.876	16973.7
	-92.8205	1323.95	5095.88		-92.8205	592.414	17191.2
	-92.8571	1263.42	5142.38		-92.8571	577.107	17406.2
	-92.8938	1203.96	5182.04		-92.8938	562.68	17617.6
	-92.9304	1146.44	5213.96		-92.9304	548.771	17824.6
	-92.967	1091.81	5237.7		-92.967	534.947	18026
	-93.0037	1041.04	5253.28		-93.0037	520.73	18221.1
	-93.0403	995.182	5261.21		-93.0403	505.618	18409.2
	-93.0769	955.402	5262.43		-93.0769	489.11	18589.7
	-93.1136	922.967	5258.24		-93.1136	470.736	18762.2
	-93.1502	899.268	5250.27		-93.1502	450.076	18926.4
	-93.1868	885.801	5240.32		-93.1868	426.785	19082
	-93.2234	884.117	5230.34		-93.2234	400.613	19228.9
	-93.2601	895.779	5222.24		-93.2601	371.416	19367.2
	-93.2967	922.256	5217.87		-93.2967	339.174	19497
	-93.3333	964.82	5218.87		-93.3333	303.988	19618.1
	-93.37	1024.44	5226.61		-93.37	266.085	19730.9
	-93.4066	1101.66	5242.15		-93.4066	225.814	19835.2
	-93.4432	1196.48	5266.16		-93.4432	183.632	19931.1
	-93.4798	1308.29	5298.94		-93.4798	140.089	20018.6
	-93.5165	1435.82	5340.38		-93.5165	95.8132	20097.6
	-93.5531	1577.07	5390		-93.5531	51.4832	20167.7
	-93.5897	1729.44	5446.98		-93.5897	7.80591	20228.7
	-93.6264	1889.74	5510.2		-93.6264	-34.5085	20280.2
	-93.663	2054.35	5578.31		-93.663	-74.7761	20321.6
	-93.6996	2219.42	5649.81		-93.6996	-112.361	20352.5
	-93.7363	2381.02	5723.08		-93.7363	-146.7	20372.1
	-93.7729	2535.44	5796.5		-93.7729	-177.321	20379.8
	-93.8095	2679.41	5868.48		-93.8095	-203.863	20375
	-93.8461	2810.28	5937.53		-93.8461	-226.082	20356.9
	-93.8828	2926.25	6002.3		-93.8828	-243.861	20325.2
	-93.9194	3026.52	6061.66		-93.9194	-257.209	20279.2
	-93.956	3111.31	6114.66		-93.956	-266.26	20218.6
	-93.9927	3181.94	6160.62		-93.9927	-271.257	20143.3
	-94.0293	3240.73	6199.05		-94.0293	-272.541	20053.2
	-94.0659	3290.82	6229.74		-94.0659	-270.534	19948.6
	-94.1026	3336.04	6252.65		-94.1026	-265.713	19829.7
	-94.1392	3380.54	6267.95		-94.1392	-258.588	19697.3
	-94.1758	3428.55	6275.95		-94.1758	-249.672	19552.1
	-94.2125	3484.06	6277.1		-94.2125	-239.461	19395.3
	-94.2491	3550.41	6271.94		-94.2491	-228.401	19228.1
	-94.2857	3630.1	6261.02		-94.2857	-216.872	19051.8
	-94.3223	3724.48	6244.95		-94.3223	-205.164	18868.2
	-94.359	3833.61	6224.33		-94.359	-193.458	18678.7
	-94.3956	3956.16	6199.71		-94.3956	-181.82	18485.3
	-94.4322	4089.42	6171.6		-94.4322	-170.19	18289.8
	-94.4689	4229.42	6140.45		-94.4689	-158.383	18093.7
	-94.5055	4371.11	6106.64		-94.5055	-146.093	17899
	-94.5421	4508.68	6070.48		-94.5421	-132.903	17707.3
	-94.5787	4635.85	6032.24		-94.5787	-118.302	17520
	-94.6154	4746.31	5992.1		-94.6154	-101.701	17338.5
	-94.652	4834.11	5950.23		-94.652	-82.4585	17164
	-94.6886	4894.02	5906.73		-94.6886	-59.9065	16997.4
	-94.7253	4921.95	5861.71		-94.7253	-33.3762	16839.4
	-94.7619	4915.15	5815.25		-94.7619	-2.22949	16690.6
	-94.7985	4872.53	5767.43		-94.7985	34.1182	16551.3
	-94.8352	4794.65	5718.27		-94.8352	76.1704	16421.5
	-94.8718	4683.84	5667.84		-94.8718	124.326	16301.1
	-94.9084	4543.99	5616.17		-94.9084	178.865	16189.9
	-94.945	4380.44	5563.25		-94.945	239.929	16087.4
	-94.9817	4199.64	5509.07		-94.9817	307.519	15993.1
	-95.0183	4008.83	5453.54		-95.0183	381.489	15906.4
	-95.055	3815.62	5396.55		-95.055	461.55	15826.7
	-95.0916	3627.64	5337.94		-95.0916	547.281	15753.4
	-95.1282	3452.06	5277.5		-95.1282	638.142	15685.9
	-95.1648	3295.32	5214.97		-95.1648	733.494	15623.9
	-95.2015	3162.78	5150.09		-95.2015	832.621	15566.8
	-95.2381	3058.51	5082.57		-95.2381	934.76	15514.4
	-95.2747	2985.17	5012.13		-95.2747	1039.13	15466.7
	-95.3114	2943.96	4938.57		-95.3114	1144.95	15423.7
	-95.348	2934.65	4861.75		-95.348	1251.5	15385.6
	-95.3846	2955.74	4781.65		-95.3846	1358.11	15352.7
	-95.4213	3004.64	4698.38		-95.4213	1464.19	15325.5
	-95.4579	3077.91	4612.25		-95.4579	1569.3	15304.6
	-95.4945	3171.57	4523.72		-95.4945	1673.11	15290.6
	-95.5311	3281.32	4433.46		-95.5311	1775.42	15284.3
	-95.5678	3402.87	4342.34		-95.5678	1876.2	15286.3
	-95.6044	3532.13	4251.39		-95.6044	1975.55	15297.4
	-95.641	3665.45	4161.8		-95.641	2073.72	15318.2
	-95.6777	3799.67	4074.85		-95.6777	2171.09	15349.2
	-95.7143	3932.27	3991.88		-95.7143	2268.13	15390.9
	-95.7509	4061.35	3914.24		-95.7509	2365.42	15443.5
	-95.7875	4185.57	3843.21		-95.7875	2463.57	15507.1
	-95.8242	4304.1	3779.94		-95.8242	2563.26	15581.6
	-95.8608	4416.49	3725.43		-95.8608	2665.12	15666.7
	-95.8974	4522.5	3680.44		-95.8974	2769.77	15761.9
	-95.9341	4622.04	3645.48		-95.9341	2877.78	15866.4
	-95.9707	4715	3620.78		-95.9707	2989.6	15979.3
	-96.0073	4801.21	3606.31		-96.0073	3105.58	16099.6
	-96.044	4880.34	3601.76		-96.044	3225.91	16226.1
	-96.0806	4951.94	3606.59		-96.0806	3350.64	16357.6
	-96.1172	5015.42	3620.08		-96.1172	3479.66	16492.6
	-96.1539	5070.16	3641.38		-96.1539	3612.67	16629.8
	-96.1905	5115.58	3669.57		-96.1905	3749.21	16767.8
	-96.2271	5151.26	3703.71		-96.2271	3888.68	16905.4
	-96.2637	5177.04	3742.95		-96.2637	4030.31	17041.4
	-96.3004	5193.14	3786.5		-96.3004	4173.22	17174.9
	-96.337	5200.21	3833.78		-96.337	4316.45	17304.8
	-96.3736	5199.43	3884.34		-96.3736	4458.94	17430.7
	-96.4103	5192.45	3937.93		-96.4103	4599.62	17552.1
	-96.4469	5181.38	3994.48		-96.4469	4737.41	17668.8
	-96.4835	5168.72	4054.03		-96.4835	4871.26	17780.9
	-96.5202	5157.24	4116.77		-96.5202	5000.2	17888.8
	-96.5568	5149.76	4182.88		-96.5568	5123.35	17992.8
	-96.5934	5149.06	4252.58		-96.5934	5239.96	18093.9
	-96.63	5157.67	4325.97		-96.63	5349.42	18192.9
	-96.6667	5177.68	4403.05		-96.6667	5451.31	18290.9
	-96.7033	5210.63	4483.64		-96.7033	5545.37	18389.1
	-96.7399	5257.37	4567.34		-96.7399	5631.57	18488.8
	-96.7766	5318.02	4653.54		-96.7766	5710.04	18591.3
	-96.8132	5391.95	4741.45		-96.8132	5781.12	18698
	-96.8498	5477.85	4830.07		-96.8498	5845.33	18810
	-96.8864	5573.77	4918.32		-96.8864	5903.35	18928.6
	-96.9231	5677.31	5005.03		-96.9231	5956.03	19054.8
	-96.9597	5785.77	5089.05		-96.9597	6004.33	19189.7
	-96.9963	5896.35	5169.34		-96.9963	6049.3	19334.1
	-97.033	6006.32	5245.05		-97.033	6092.09	19488.4
	-97.0696	6113.29	5315.55		-97.0696	6133.87	19653.2
	-97.1062	6215.27	5380.52		-97.1062	6175.84	19828.7
	-97.1429	6310.86	5439.96		-97.1429	6219.18	20015.1
	-97.1795	6399.34	5494.22		-97.1795	6265.05	20212.2
	-97.2161	6480.66	5543.97		-97.2161	6314.53	20419.9
	-97.2528	6555.43	5590.16		-97.2528	6368.64	20637.7
	-97.2894	6624.87	5633.95		-97.2894	6428.29	20865.4
	-97.326	6690.67	5676.62		-97.326	6494.31	21102.4
	-97.3626	6754.88	5719.48		-97.3626	6567.39	21348.1
	-97.3993	6819.69	5763.81		-97.3993	6648.14	21602.2
	-97.4359	6887.32	5810.71		-97.4359	6737.03	21864.1
	-97.4725	6959.83	5861.05		-97.4725	6834.43	22133.5
	-97.5092	7038.97	5915.36		-97.5092	6940.6	22410
	-97.5458	7126.11	5973.89		-97.5458	7055.72	22693.3
	-97.5824	7222.15	6036.51		-97.5824	7179.86	22983.5
	-97.6191	7327.52	6102.75		-97.6191	7313.05	23280.4
	-97.6557	7442.16	6171.88		-97.6557	7455.22	23584.4
	-97.6923	7565.62	6242.95		-97.6923	7606.27	23895.5
	-97.7289	7697.13	6314.91		-97.7289	7766.05	24214.2
	-97.7656	7835.72	6386.72		-97.7656	7934.37	24541.1
	-97.8022	7980.36	6457.42		-97.8022	8111.01	24876.7
	-97.8388	8130.04	6526.25		-97.8388	8295.72	25221.5
	-97.8755	8283.9	6592.78		-97.8755	8488.24	25576.4
	-97.9121	8441.34	6656.9		-97.9121	8688.25	25942
	-97.9487	8602.04	6718.94		-97.9487	8895.43	26319
	-97.9853	8765.98	6779.56		-97.9853	9109.42	26707.9
	-98.022	8933.44	6839.83		-98.022	9329.83	27109.5
	-98.0586	9104.94	6901.12		-98.0586	9556.22	27524.3
	-98.0952	9281.19	6964.96		-98.0952	9788.12	27952.5
	-98.1319	9462.97	7033.02		-98.1319	10025	28394.6
	-98.1685	9651.04	7106.89		-98.1685	10266.3	28850.7
	-98.2051	9846.05	7188.04		-98.2051	10511.5	29320.9
	-98.2418	10048.5	7277.61		-98.2418	10759.8	29805.2
	-98.2784	10258.4	7376.39		-98.2784	11010.6	30303.4
	-98.315	10475.9	7484.71		-98.315	11263.3	30815.2
	-98.3517	10700.5	7602.38		-98.3517	11517.1	31340.4
	-98.3883	10931.5	7728.71		-98.3883	11771.3	31878.6
	-98.4249	11168.1	7862.57		-98.4249	12025.4	32429.3
	-98.4615	11409.4	8002.41		-98.4615	12278.6	32992.1
	-98.4982	11654.4	8146.39		-98.4982	12530.4	33566.6
	-98.5348	11902.3	8292.5		-98.5348	12780.5	34152.4
	-98.5714	12152.3	8438.76		-98.5714	13028.4	34749.1
	-98.6081	12404	8583.23		-98.6081	13274	35356.5
	-98.6447	12657.6	8724.32		-98.6447	13517.3	35974.3
	-98.6813	12913.2	8860.73		-98.6813	13758.3	36602.5
	-98.718	13171.5	8991.71		-98.718	13997.5	37241.2
	-98.7546	13433.7	9117		-98.7546	14235.3	37890.4
	-98.7912	13700.8	9236.89		-98.7912	14472.4	38550.5
	-98.8278	13974.3	9352.23		-98.8278	14709.6	39221.8
	-98.8645	14255.5	9464.31		-98.8645	14948	39904.9
	-98.9011	14545.6	9574.86		-98.9011	15188.8	40600.5
	-98.9377	14845.8	9685.84		-98.9377	15433.2	41309.1
	-98.9744	15156.5	9799.4		-98.9744	15682.7	42031.8
	-99.011	15478.1	9917.7		-99.011	15938.7	42769.3
	-99.0476	15810.2	10042.8		-99.0476	16202.7	43522.7
	-99.0842	16152.1	10176.5		-99.0842	16476.1	44292.9
	-99.1209	16502.6	10320.4		-99.1209	16760.4	45080.9
	-99.1575	16860.1	10475.7		-99.1575	17056.8	45887.8
	-99.1941	17222.8	10643.2		-99.1941	17366.4	46714.6
	-99.2308	17588.8	10823.3		-99.2308	17690.2	47562.4
	-99.2674	17956.1	11016.1		-99.2674	18028.8	48432.1
	-99.304	18323	11221.5		-99.304	18382.8	49324.8
	-99.3407	18688.1	11439.1		-99.3407	18752.3	50241.4
	-99.3773	19050.3	11668.4		-99.3773	19137.1	51182.9
	-99.4139	19408.9	11908.9		-99.4139	19536.8	52150
	-99.4506	19764.1	12160.1		-99.4506	19950.6	53143.7
	-99.4872	20116	12421.7		-99.4872	20377.5	54164.7
	-99.5238	20465.5	12693.4		-99.5238	20816.1	55213.8
	-99.5604	20813.7	12975.2		-99.5604	21264.9	56291.8
	-99.5971	21161.7	13267.1		-99.5971	21721.9	57399.2
	-99.6337	21510.8	13569.3		-99.6337	22185.1	58536.8
	-99.6703	21862	13881.9		-99.6703	22652.4	59705.1
	-99.707	22216	14205.2		-99.707	23121.5	60904.5
	-99.7436	22572.9	14539.1		-99.7436	23590	62135.5
	-99.7802	22932.5	14883.5		-99.7802	24055.6	63398.5
	-99.8169	23293.9	15238.1		-99.8169	24516	64693.7
	-99.8535	23655.5	15602.2		-99.8535	24969.2	66021.3
	-99.8901	24015.5	15975.2		-99.8901	25413	67381.2
	-99.9267	24371.4	16355.8		-99.9267	25845.7	68773.4
	-99.9634	24720.9	16743		-99.9634	26265.7	70197.7
	-100	25061.4	17135.6		-100	26671.7	71653.5
	-100.037	25390.6	17532.3		-100.037	27062.8	73140.4
	-100.073	25706.6	17932.3		-100.073	27438.1	74657.6
	-100.11	26008.5	18334.9		-100.11	27797.3	76204.2
	-100.147	26295.6	18739.8		-100.147	28140.3	77779
	-100.183	26568.8	19147.3		-100.183	28467.3	79381
	-100.22	26829.3	19558.3		-100.22	28778.8	81008.5
	-100.256	27079.8	19974.2		-100.256	29075.4	82660.3
	-100.293	27323.6	20397		-100.293	29358.2	84334.6
	-100.33	27564.6	20829.1		-100.33	29628.2	86029.8
	-100.366	27807.3	21273.3		-100.366	29886.7	87744.1
	-100.403	28056.4	21732.5		-100.403	30135.1	89475.9
	-100.44	28316.5	22209.8		-100.44	30374.9	91223.5
	-100.476	28592	22707.9		-100.476	30607.4	92985.4
	-100.513	28886.5	23229.2		-100.513	30834.1	94760
	-100.549	29202.9	23775.4		-100.549	31056.4	96546.2
	-100.586	29542.9	24347.6		-100.586	31275.6	98342.8
	-100.623	29907.3	24945.9		-100.623	31492.9	100149
	-100.659	30295.6	25569.7		-100.659	31709.2	101965
	-100.696	30706.1	26217.4		-100.696	31925.4	103789
	-100.733	31136.3	26886.6		-100.733	32142.2	105622
	-100.769	31582.6	27574.1		-100.769	32360.2	107465
	-100.806	32040.9	28276.4		-100.806	32579.7	109318
	-100.842	32506.7	28989.5		-100.842	32800.8	111182
	-100.879	32975.4	29709.5		-100.879	33023.5	113058
	-100.916	33442.5	30432.6		-100.916	33247.7	114949
	-100.952	33903.9	31155.6		-100.952	33473.1	116855
	-100.989	34356.1	31875.8		-100.989	33699.2	118778
	-101.026	34796.2	32591.3		-101.026	33925.5	120721
	-101.062	35222.3	33301.4		-101.062	34151.3	122685
	-101.099	35632.9	34006.1		-101.099	34376	124672
	-101.136	36027.6	34706.5		-101.136	34598.9	126685
	-101.172	36406.6	35404.7		-101.172	34819.2	128724
	-101.209	36770.4	36103.4		-101.209	35036	130790
	-101.245	37119.8	36805.7		-101.245	35248.7	132886
	-101.282	37456.1	37515.4		-101.282	35456.3	135010
	-101.319	37780.1	38236		-101.319	35658.3	137164
	-101.355	38092.7	38970.9		-101.355	35853.7	139347
	-101.392	38394.4	39723.2		-101.392	36042	141558
	-101.429	38685.3	40495.3		-101.429	36222.4	143795
	-101.465	38965.2	41288.5		-101.465	36394.4	146057
	-101.502	39233.3	42103.7		-101.502	36557.2	148341
	-101.538	39488.9	42940.4		-101.538	36710.5	150645
	-101.575	39730.7	43797.3		-101.575	36853.6	152964
	-101.612	39957.6	44672.3		-101.612	36986.1	155294
	-101.648	40168.7	45562.5		-101.648	37107.6	157632
	-101.685	40363.2	46464.2		-101.685	37217.8	159973
	-101.722	40540.8	47373.4		-101.722	37316.4	162313
	-101.758	40701.7	48285.9		-101.758	37403.1	164645
	-101.795	40846.4	49197.2		-101.795	37477.7	166966
	-101.832	40976.4	50103.1		-101.832	37540.3	169269
	-101.868	41093.3	50999.4		-101.868	37590.7	171552
	-101.905	41199.2	51882.4		-101.905	37629	173808
	-101.941	41296.7	52748.7		-101.941	37655.5	176033
	-101.978	41388.1	53595.2		-101.978	37670.3	178224
	-102.015	41475.9	54419.4		-102.015	37673.9	180376
	-102.051	41562.2	55219		-102.051	37666.6	182486
	-102.088	41648.7	55992.1		-102.088	37649	184551
	-102.125	41736.4	56737.1		-102.125	37621.7	186569
	-102.161	41825.8	57452.4		-102.161	37585.5	188537
	-102.198	41916.4	58136.8		-102.198	37541	190454
	-102.234	42007.2	58789.1		-102.234	37489.1	192319
	-102.271	42096.4	59408.4		-102.271	37430.7	194130
	-102.308	42181.7	59993.7		-102.308	37366.5	195888
	-102.344	42260.5	60544.4		-102.344	37297.4	197592
	-102.381	42329.8	61059.9		-102.381	37224.2	199241
	-102.418	42386.7	61540.2		-102.418	37147.8	200837
	-102.454	42428.7	61985.4		-102.454	37068.6	202378
	-102.491	42453.3	62396.2		-102.491	36987.4	203866
	-102.527	42459	62773.5		-102.527	36904.6	205300
	-102.564	42444.8	63118.9		-102.564	36820.5	206681
	-102.601	42410.3	63434.3		-102.601	36735.3	208007
	-102.637	42356.1	63721.9		-102.637	36648.9	209280
	-102.674	42283.3	63984.3		-102.674	36561.3	210497
	-102.711	42194	64224.1		-102.711	36472.1	211659
	-102.747	42090.4	64443.9		-102.747	36380.9	212764
	-102.784	41975.2	64646.2		-102.784	36287.1	213811
	-102.821	41851.2	64832.8		-102.821	36189.9	214798
	-102.857	41721.1	65005.5		-102.857	36088.4	215722
	-102.894	41587.5	65165.2		-102.894	35981.9	216583
	-102.93	41452.6	65311.9		-102.93	35869.3	217377
	-102.967	41318	65445.3		-102.967	35749.7	218101
	-103.004	41184.9	65563.9		-103.004	35622	218754
	-103.04	41054	65665.8		-103.04	35485.4	219332
	-103.077	40925.1	65748.6		-103.077	35339	219833
	-103.114	40798	65809.1		-103.114	35182.1	220255
	-103.15	40671.8	65844.5		-103.15	35014.1	220595
	-103.187	40545.6	65851.5		-103.187	34834.6	220850
	-103.223	40418.3	65827.3		-103.223	34643.3	221020
	-103.26	40288.8	65769.6		-103.26	34440.2	221103
	-103.297	40156.3	65676.6		-103.297	34225.5	221096
	-103.333	40020.2	65547.4		-103.333	33999.5	221001
	-103.37	39880.3	65381.8		-103.37	33762.8	220816
	-103.407	39736.9	65180.7		-103.407	33516.1	220541
	-103.443	39590.5	64945.8		-103.443	33260.4	220178
	-103.48	39442.1	64679.4		-103.48	32996.7	219726
	-103.516	39292.8	64384.8		-103.516	32726.2	219188
	-103.553	39144.2	64065.4		-103.553	32450.2	218565
	-103.59	38997.7	63725.1		-103.59	32169.9	217860
	-103.626	38854.7	63367.7		-103.626	31886.9	217075
	-103.663	38716.6	62996.8		-103.663	31602.3	216213
	-103.7	38584.4	62615.8		-103.7	31317.5	215277
	-103.736	38459	62227.3		-103.736	31033.6	214269
	-103.773	38340.6	61833.6		-103.773	30751.8	213195
	-103.81	38229.3	61436.1		-103.81	30472.9	212056
	-103.846	38124.7	61035.6		-103.846	30197.7	210856
	-103.883	38026.4	60632.4		-103.883	29926.9	209599
	-103.919	37933.3	60226.3		-103.919	29660.9	208288
	-103.956	37844.6	59816.6		-103.956	29399.8	206925
	-103.993	37759.1	59402.6		-103.993	29143.7	205515
	-104.029	37675.9	58983.5		-104.029	28892.6	204060
	-104.066	37594	58558.8		-104.066	28646	202561
	-104.103	37512.8	58128		-104.103	28403.7	201023
	-104.139	37431.6	57691.4		-104.139	28164.9	199446
	-104.176	37350.2	57249.3		-104.176	27929.2	197832
	-104.212	37268.3	56802.9		-104.212	27695.7	196184
	-104.249	37186.1	56353.4		-104.249	27463.8	194502
	-104.286	37103.6	55902.4		-104.286	27232.8	192787
	-104.322	37020.9	55451.8		-104.322	27001.9	191041
	-104.359	36938	55003.4		-104.359	26770.4	189265
	-104.396	36854.8	54558.7		-104.396	26537.9	187459
	-104.432	36771.1	54119		-104.432	26303.7	185623
	-104.469	36686.1	53685.1		-104.469	26067.5	183759
	-104.505	36599	53256.9		-104.505	25829.1	181867
	-104.542	36508.8	52834		-104.542	25588.2	179948
	-104.579	36414	52415		-104.579	25344.8	178002
	-104.615	36313	51997.9		-104.615	25098.9	176030
	-104.652	36204.3	51580.1		-104.652	24850.8	174032
	-104.689	36086.1	51158.6		-104.689	24600.7	172011
	-104.725	35956.9	50730.1		-104.725	24348.9	169967
	-104.762	35815.1	50291.2		-104.762	24095.8	167902
	-104.799	35659.8	49838.8		-104.799	23841.8	165816
	-104.835	35490	49370.1		-104.835	23587.4	163712
	-104.872	35305.5	48882.8		-104.872	23333	161592
	-104.908	35106.2	48375.6		-104.908	23079	159456
	-104.945	34892.7	47847.8		-104.945	22825.8	157309
	-104.982	34665.9	47299.7		-104.982	22573.7	155150
	-105.018	34426.9	46732.6		-105.018	22323	152984
	-105.055	34177.4	46148.6		-105.055	22074	150812
	-105.092	33919	45550.7		-105.092	21826.8	148636
	-105.128	33653.6	44942.3		-105.128	21581.5	146459
	-105.165	33383.2	44327.4		-105.165	21338.2	144284
	-105.201	33109.5	43710.1		-105.201	21096.8	142112
	-105.238	32834.3	43094.6		-105.238	20857.4	139947
	-105.275	32559.1	42484.9		-105.275	20620	137789
	-105.311	32285.4	41884.5		-105.311	20384.4	135642
	-105.348	32014.2	41296.7		-105.348	20150.6	133507
	-105.385	31746.6	40724		-105.385	19918.8	131386
	-105.421	31483.4	40168.1		-105.421	19688.7	129280
	-105.458	31225.2	39630.3		-105.458	19460.7	127192
	-105.495	30972.5	39111		-105.495	19234.8	125122
	-105.531	30726	38610.4		-105.531	19011.3	123072
	-105.568	30486	38128		-105.568	18790.4	121043
	-105.604	30253.1	37662.9		-105.604	18572.5	119035
	-105.641	30027.6	37214.1		-105.641	18358.1	117050
	-105.678	29810.3	36780.7		-105.678	18147.7	115089
	-105.714	29601.4	36361.5		-105.714	17941.8	113151
	-105.751	29401.6	35955.8		-105.751	17741	111237
	-105.788	29211.2	35562.9		-105.788	17545.9	109348
	-105.824	29030.6	35182.4		-105.824	17357.1	107485
	-105.861	28860.1	34814.1		-105.861	17175.3	105647
	-105.897	28699.6	34458.4		-105.897	17000.9	103835
	-105.934	28549.1	34115.4		-105.934	16834.5	102049
	-105.971	28408.4	33785.9		-105.971	16676.4	100290
	-106.007	28277.1	33470.4		-106.007	16527.1	98557.9
	-106.044	28154.6	33169.7		-106.044	16386.8	96853.1
	-106.081	28040.3	32884.3		-106.081	16255.5	95175.9
	-106.117	27933.7	32614.8		-106.117	16133.4	93526.5
	-106.154	27834.2	32361.6		-106.154	16020.2	91905.3
	-106.19	27741.3	32124.7		-106.19	15915.8	90312.5
	-106.227	27654.6	31904.2		-106.227	15819.9	88748.3
	-106.264	27574	31699.7		-106.264	15731.9	87212.7
	-106.3	27499.5	31510.8		-106.3	15651.5	85705.8
	-106.337	27431.4	31336.6		-106.337	15577.9	84227.6
	-106.374	27370	31176.4		-106.374	15510.6	82777.9
	-106.41	27316.1	31029.2		-106.41	15448.9	81356.4
	-106.447	27270.2	30893.9		-106.447	15392.1	79962.5
	-106.484	27233.2	30769.6		-106.484	15339.6	78595.8
	-106.52	27205.7	30655.1		-106.52	15290.6	77255.5
	-106.557	27188.1	30549.5		-106.557	15244.7	75940.7
	-106.593	27180.9	30452		-106.593	15201.2	74650.2
	-106.63	27184.1	30361.8		-106.63	15159.7	73383
	-106.667	27197.6	30278.6		-106.667	15119.8	72137.8
	-106.703	27220.8	30202		-106.703	15081.2	70912.9
	-106.74	27252.9	30131.8		-106.74	15043.9	69707
	-106.777	27293.1	30068.3		-106.777	15007.5	68518.3
	-106.813	27340.3	30011.9		-106.813	14972.2	67345.3
	-106.85	27393.2	29963.3		-106.85	14937.9	66186.3
	-106.886	27451	29923.3		-106.886	14904.9	65039.6
	-106.923	27512.8	29893.1		-106.923	14873.3	63903.6
	-106.96	27578.2	29874		-106.96	14843.3	62776.8
	-106.996	27647.2	29867.5		-106.996	14815.3	61657.8
	-107.033	27720.5	29875.3		-107.033	14789.3	60545.4
	-107.07	27799.2	29898.8		-107.07	14765.7	59438.4
	-107.106	27885.2	29939.8		-107.106	14744.8	58336.1
	-107.143	27980.8	29999.7		-107.143	14726.7	57237.7
	-107.179	28088.8	30079.9		-107.179	14711.6	56142.9
	-107.216	28212.7	30181.4		-107.216	14699.7	55051.4
	-107.253	28355.8	30304.9		-107.253	14691.1	53963.3
	-107.289	28521.9	30450.6		-107.289	14685.7	52879
	-107.326	28714.5	30618.6		-107.326	14683.7	51798.8
	-107.363	28936.7	30808.1		-107.363	14684.9	50723.7
	-107.399	29191.4	31018.3		-107.399	14689.4	49654.6
	-107.436	29480.8	31247.7		-107.436	14697	48592.6
	-107.473	29806.2	31494.7		-107.473	14707.9	47538.9
	-107.509	30168.5	31757.4		-107.509	14721.9	46495.1
	-107.546	30567.4	32033.9		-107.546	14739	45462.6
	-107.582	31002.2	32322.3		-107.582	14759.3	44442.9
	-107.619	31471.4	32620.8		-107.619	14782.9	43437.7
	-107.656	31972.8	32927.9		-107.656	14810	42448.5
	-107.692	32504.1	33242.8		-107.692	14840.9	41476.8
	-107.729	33062.7	33564.8		-107.729	14875.8	40524.1
	-107.766	33646.1	33894		-107.766	14915.3	39591.8
	-107.802	34251.9	34231		-107.802	14959.8	38681
	-107.839	34878.3	34576.9		-107.839	15009.9	37792.9
	-107.875	35523.8	34933.4		-107.875	15066.1	36928.4
	-107.912	36187.9	35302.4		-107.912	15129.3	36088.4
	-107.949	36870.5	35686.2		-107.949	15200	35273.5
	-107.985	37572.5	36087.1		-107.985	15278.9	34484.1
	-108.022	38295.6	36507.5		-108.022	15366.8	33720.6
	-108.059	39041.8	36949.7		-108.059	15464.2	32983.2
	-108.095	39813.8	37415.5		-108.095	15571.7	32272
	-108.132	40614.8	37906.5		-108.132	15689.7	31586.9
	-108.168	41447.8	38424.2		-108.168	15818.7	30927.7
	-108.205	42316.1	38969.3		-108.205	15958.8	30294.3
	-108.242	43222.7	39542.5		-108.242	16110.1	29686.4
	-108.278	44170.1	40144.3		-108.278	16272.5	29103.5
	-108.315	45160.4	40775.1		-108.315	16445.9	28545.5
	-108.352	46195.1	41435.2		-108.352	16629.7	28011.8
	-108.388	47275	42125.6		-108.388	16823.5	27502.3
	-108.425	48400.3	42847.3		-108.425	17026.5	27016.4
	-108.462	49570.5	43602.2		-108.462	17238	26554
	-108.498	50784.5	44392.5		-108.498	17456.9	26114.6
	-108.535	52041	45221.4		-108.535	17682.4	25698.1
	-108.571	53338.3	46092.8		-108.571	17913.2	25304.2
	-108.608	54674.7	47011.1		-108.608	18148.4	24932.7
	-108.645	56048.4	47981.3		-108.645	18386.8	24583.4
	-108.681	57458.3	49008.9		-108.681	18627.6	24256.2
	-108.718	58903.5	50099.7		-108.718	18869.7	23950.7
	-108.755	60383.8	51259.3		-108.755	19112.4	23666.9
	-108.791	61899.6	52493.6		-108.791	19355.1	23404.6
	-108.828	63452.5	53807.8		-108.828	19597.3	23163.5
	-108.864	65044.5	55207.1		-108.864	19838.7	22943.4
	-108.901	66678.8	56696.3		-108.901	20079.5	22744
	-108.938	68359.3	58279.6		-108.938	20319.8	22565
	-108.974	70090.7	59961.4		-108.974	20560.1	22406
	-109.011	71878.2	61745.5		-109.011	20801.1	22266.5
	-109.048	73727.6	63636.4		-109.048	21043.8	22146.3
	-109.084	75644.8	65638.6		-109.084	21289.4	22044.6
	-109.121	77636	67757.4		-109.121	21539.1	21961.1
	-109.158	79707.3	69998.9		-109.158	21794.7	21895.1
	-109.194	81864.2	72370.5		-109.194	22057.6	21846.2
	-109.231	84112.1	74880.3		-109.231	22329.8	21813.6
	-109.267	86455.5	77537.7		-109.267	22613	21796.9
	-109.304	88898.2	80352.8		-109.304	22909.1	21795.5
	-109.341	91443	83336.4		-109.341	23219.8	21808.8
	-109.377	94091.5	86499.2		-109.377	23546.9	21836.3
	-109.414	96844.5	89851.4		-109.414	23892	21877.6
	-109.451	99701.3	93401.7		-109.451	24256.4	21932.1
	-109.487	102660	97156.8		-109.487	24641.5	21999.6
	-109.524	105718	101121		-109.524	25048.2	22079.7
	-109.56	108872	105293		-109.56	25477.3	22172
	-109.597	112116	109669		-109.597	25929.1	22276.2
	-109.634	115444	114241		-109.634	26403.9	22392.3
	-109.67	118850	118992		-109.67	26901.4	22519.9
	-109.707	122326	123902		-109.707	27421.3	22658.8
	-109.744	125866	128947		-109.744	27962.7	22809
	-109.78	129460	134094		-109.78	28524.6	22970.1
	-109.817	133102	139309		-109.817	29105.7	23142.2
	-109.853	136782	144555		-109.853	29704.4	23324.8
	-109.89	140494	149789		-109.89	30319.1	23517.9
	-109.927	144229	154972		-109.927	30947.7	23721.1
	-109.963	147980	160063		-109.963	31588.4	23934.2
	-110	151742	165023		-110	32238.8	24156.9
	-110.037	155508	169819		-110.037	32897	24388.8
	-110.073	159273	174422		-110.073	33560.7	24629.5
	-110.11	163033	178808		-110.11	34227.9	24878.6
	-110.147	166784	182961		-110.147	34896.7	25135.6
	-110.183	170524	186873		-110.183	35565.1	25400.2
	-110.22	174251	190545		-110.22	36231.7	25671.8
	-110.256	177965	193985		-110.256	36894.9	25950.2
	-110.293	181666	197208		-110.293	37553.6	26234.8
	-110.33	185355	200238		-110.33	38206.9	26525.5
	-110.366	189035	203103		-110.366	38854.2	26821.8
	-110.403	192711	205839		-110.403	39495.2	27123.7
	-110.44	196387	208484		-110.44	40130	27431.1
	-110.476	200071	211079		-110.476	40758.7	27744
	-110.513	203772	213670		-110.513	41382	28062.5
	-110.549	207499	216300		-110.549	42000.9	28386.9
	-110.586	211264	219015		-110.586	42616.4	28717.5
	-110.623	215082	221859		-110.623	43229.9	29054.8
	-110.659	218968	224876		-110.659	43843	29399.5
	-110.696	222939	228109		-110.696	44457.4	29752.2
	-110.733	227014	231598		-110.733	45075	30113.8
	-110.769	231213	235383		-110.769	45697.6	30485
	-110.806	235556	239505		-110.806	46327.4	30866.8
	-110.842	240067	244002		-110.842	46966.1	31260.1
	-110.879	244766	248910		-110.879	47615.6	31666
	-110.916	249676	254268		-110.916	48277.9	32085.4
	-110.952	254819	260113		-110.952	48954.4	32519.1
	-110.989	260216	266480		-110.989	49646.6	32968.1
	-111.026	265886	273404		-111.026	50355.7	33433.1
	-111.062	271846	280919		-111.062	51082.8	33914.8
	-111.099	278113	289053		-111.099	51828.3	34413.8
	-111.136	284699	297835		-111.136	52592.8	34930.5
	-111.172	291614	307285		-111.172	53376.2	35465.1
	-111.209	298866	317420		-111.209	54178.3	36017.9
	-111.245	306459	328250		-111.245	54998.4	36588.8
	-111.282	314394	339775		-111.282	55835.6	37177.6
	-111.319	322670	351989		-111.319	56688.7	37783.9
	-111.355	331282	364875		-111.355	57556.1	38407.3
	-111.392	340223	378408		-111.392	58435.9	39047.1
	-111.429	349481	392555		-111.429	59326.2	39702.6
	-111.465	359046	407270		-111.465	60224.8	40372.8
	-111.502	368903	422505		-111.502	61129	41056.8
	-111.538	379036	438202		-111.538	62036.5	41753.3
	-111.575	389427	454298		-111.575	62944.7	42461.3
	-111.612	400057	470729		-111.612	63850.7	43179.5
	-111.648	410906	487426		-111.648	64752.1	43906.6
	-111.685	421953	504323		-111.685	65646.1	44641.3
	-111.722	433177	521355		-111.722	66530.3	45382.2
	-111.758	444554	538461		-111.758	67402.2	46127.9
	-111.795	456062	555586		-111.795	68259.6	46877.1
	-111.832	467676	572679		-111.832	69100.5	47628.4
	-111.868	479373	589699		-111.868	69922.9	48380.5
	-111.905	491129	606611		-111.905	70725.1	49132.1
	-111.941	502918	623388		-111.941	71505.9	49881.7
	-111.978	514716	640012		-111.978	72263.8	50628.3
	-112.015	526498	656470		-112.015	72997.9	51370.5
	-112.051	538241	672758		-112.051	73707.5	52107.1
	-112.088	549920	688875		-112.088	74391.8	52837
	-112.125	561512	704826		-112.125	75050.6	53559
	-112.161	572995	720618		-112.161	75683.4	54271.9
	-112.198	584347	736261		-112.198	76290.2	54974.9
	-112.234	595550	751763		-112.234	76870.9	55666.7
	-112.271	606584	767136		-112.271	77425.5	56346.6
	-112.308	617433	782389		-112.308	77954	57013.5
	-112.344	628080	797527		-112.344	78456.6	57666.6
	-112.381	638514	812556		-112.381	78933.1	58305.3
	-112.418	648720	827480		-112.418	79383.8	58928.7
	-112.454	658689	842298		-112.454	79808.5	59536.3
	-112.491	668412	857010		-112.491	80207.2	60127.5
	-112.527	677879	871611		-112.527	80579.7	60701.9
	-112.564	687084	886097		-112.564	80925.8	61259.2
	-112.601	696021	900463		-112.601	81245.2	61799
	-112.637	704685	914703		-112.637	81537.6	62321.4
	-112.674	713070	928811		-112.674	81802.6	62826
	-112.711	721172	942781		-112.711	82039.9	63313.1
	-112.747	728987	956609		-112.747	82249.1	63782.6
	-112.784	736513	970290		-112.784	82429.8	64234.7
	-112.821	743745	983823		-112.821	82581.6	64669.6
	-112.857	750681	997204		-112.857	82704.5	65087.4
	-112.894	757319	1010430		-112.894	82798.1	65488.6
	-112.93	763658	1023500		-112.93	82862.4	65873.1
	-112.967	769695	1036410		-112.967	82897.7	66241.4
	-113.004	775431	1049160		-113.004	82904.1	66593.4
	-113.04	780863	1061740		-113.04	82881.9	66929.4
	-113.077	785993	1074140		-113.077	82831.9	67249.3
	-113.114	790820	1086350		-113.114	82754.7	67553
	-113.15	795343	1098340		-113.15	82651.2	67840.3
	-113.187	799561	1110100		-113.187	82522.3	68111
	-113.223	803471	1121590		-113.223	82369.3	68364.6
	-113.26	807071	1132760		-113.26	82193.2	68600.5
	-113.297	810354	1143590		-113.297	81995.5	68818.1
	-113.333	813315	1154010		-113.333	81777.3	69016.5
	-113.37	815942	1163950		-113.37	81540	69194.8
	-113.407	818226	1173360		-113.407	81284.8	69352
	-113.443	820150	1182150		-113.443	81013	69487.1
	-113.48	821698	1190250		-113.48	80725.4	69599
	-113.516	822851	1197560		-113.516	80423.2	69686.5
	-113.553	823589	1204000		-113.553	80107	69748.5
	-113.59	823888	1209480		-113.59	79777.4	69784
	-113.626	823725	1213920		-113.626	79434.7	69792
	-113.663	823079	1217220		-113.663	79079.1	69771.4
	-113.7	821926	1219310		-113.7	78710.4	69721.7
	-113.736	820246	1220120		-113.736	78328.5	69642
	-113.773	818022	1219600		-113.773	77932.7	69531.9
	-113.81	815239	1217690		-113.81	77522.5	69391.2
	-113.846	811888	1214380		-113.846	77096.9	69219.8
	-113.883	807963	1209650		-113.883	76655.1	69017.7
	-113.919	803464	1203510		-113.919	76196	68785.3
	-113.956	798397	1195970		-113.956	75718.5	68523.1
	-113.993	792772	1187090		-113.993	75221.6	68231.7
	-114.029	786606	1176920		-114.029	74704.2	67912
	-114.066	779921	1165530		-114.066	74165.5	67565.1
	-114.103	772743	1153010		-114.103	73604.6	67192.2
	-114.139	765100	1139470		-114.139	73020.9	66794.4
	-114.176	757027	1125020		-114.176	72414	66373.1
	-114.212	748559	1109750		-114.212	71783.7	65929.7
	-114.249	739731	1093800		-114.249	71130.1	65465.5
	-114.286	730582	1077280		-114.286	70453.5	64982.1
	-114.322	721148	1060300		-114.322	69754.5	64480.7
	-114.359	711465	1042960		-114.359	69034	63962.6
	-114.396	701567	1025360		-114.396	68293.1	63429.1
	-114.432	691487	1007580		-114.432	67533.3	62881.3
	-114.469	681254	989689		-114.469	66756	62320.2
	-114.505	670897	971752		-114.505	65963	61746.6
	-114.542	660440	953813		-114.542	65156.3	61161.4
	-114.579	649905	935903		-114.579	64337.9	60565.3
	-114.615	639314	918047		-114.615	63509.9	59958.7
	-114.652	628686	900255		-114.652	62674.4	59342.1
	-114.689	618037	882535		-114.689	61833.5	58716
	-114.725	607384	864888		-114.725	60989.1	58080.6
	-114.762	596742	847311		-114.762	60143.3	57436.2
	-114.799	586126	829804		-114.799	59297.9	56783.1
	-114.835	575551	812367		-114.835	58454.5	56121.6
	-114.872	565031	795003		-114.872	57614.6	55451.8
	-114.908	554581	777725		-114.908	56779.4	54774.2
	-114.945	544215	760547		-114.945	55950.2	54089.2
	-114.982	533947	743493		-114.982	55127.6	53397.1
	-115.018	523792	726595		-115.018	54312.6	52698.5
	-115.055	513764	709888		-115.055	53505.6	51994.1
	-115.092	503876	693415		-115.092	52706.9	51284.5
	-115.128	494139	677223		-115.128	51916.9	50570.7
	-115.165	484567	661359		-115.165	51135.6	49853.4
	-115.201	475168	645874		-115.201	50363.1	49133.7
	-115.238	465953	630815		-115.238	49599.3	48412.6
	-115.275	456928	616226		-115.275	48844.4	47691.2
	-115.311	448099	602146		-115.311	48098.2	46970.6
	-115.348	439471	588608		-115.348	47360.7	46251.9
	-115.385	431047	575636		-115.385	46631.9	45536.1
	-115.421	422829	563246		-115.421	45912	44824.3
	-115.458	414815	551444		-115.458	45201.2	44117.6
	-115.495	407006	540225		-115.495	44499.6	43416.7
	-115.531	399398	529578		-115.531	43807.6	42722.6
	-115.568	391989	519481		-115.568	43125.6	42035.8
	-115.604	384774	509905		-115.604	42454	41357
	-115.641	377748	500816		-115.641	41793.2	40686.7
	-115.678	370906	492171		-115.678	41143.7	40025
	-115.714	364240	483928		-115.714	40506.1	39372.2
	-115.751	357746	476039		-115.751	39880.8	38728.4
	-115.788	351415	468460		-115.788	39268	38093.5
	-115.824	345240	461143		-115.824	38668.2	37467.3
	-115.861	339215	454046		-115.861	38081.4	36849.5
	-115.897	333330	447129		-115.897	37507.8	36239.8
	-115.934	327580	440356		-115.934	36947.3	35637.9
	-115.971	321956	433697		-115.971	36399.6	35043.3
	-116.007	316450	427126		-116.007	35864.2	34455.5
	-116.044	311057	420624		-116.044	35340.6	33874.1
	-116.081	305768	414177		-116.081	34828.1	33298.6
	-116.117	300577	407776		-116.117	34325.8	32728.6
	-116.154	295479	401419		-116.154	33832.6	32163.9
	-116.19	290468	395104		-116.19	33347.5	31603.9
	-116.227	285539	388837		-116.227	32869.1	31048.6
	-116.264	280687	382623		-116.264	32396.3	30497.6
	-116.3	275909	376471		-116.3	31927.9	29950.8
	-116.337	271200	370389		-116.337	31462.5	29408.1
	-116.374	266557	364384		-116.374	30998.9	28869.6
	-116.41	261977	358463		-116.41	30536.2	28335.1
	-116.447	257456	352630		-116.447	30073.2	27804.7
	-116.484	252993	346883		-116.484	29609.2	27278.6
	-116.52	248582	341221		-116.52	29143.6	26756.7
	-116.557	244220	335634		-116.557	28675.8	26239.2
	-116.593	239904	330110		-116.593	28205.7	25726.2
	-116.63	235628	324632		-116.63	27733.1	25217.7
	-116.667	231388	319178		-116.667	27258.3	24713.9
	-116.703	227178	313723		-116.703	26781.6	24214.6
	-116.74	222993	308238		-116.74	26303.5	23720.1
	-116.777	218826	302693		-116.777	25824.9	23230.2
	-116.813	214673	297056		-116.813	25346.5	22744.9
	-116.85	210525	291298		-116.85	24869.3	22264.2
	-116.886	206378	285388		-116.886	24394.4	21788
	-116.923	202225	279301		-116.923	23922.8	21316.4
	-116.96	198062	273015		-116.96	23455.6	20849.1
	-116.996	193884	266515		-116.996	22993.9	20386.3
	-117.033	189686	259790		-117.033	22538.6	19928
	-117.07	185466	252839		-117.07	22090.7	19474.1
	-117.106	181221	245667		-117.106	21650.8	19024.9
	-117.143	176949	238287		-117.143	21219.7	18580.4
	-117.179	172651	230719		-117.179	20797.7	18141
	-117.216	168327	222993		-117.216	20385.1	17707.1
	-117.253	163978	215141		-117.253	19981.9	17278.8
	-117.289	159606	207202		-117.289	19588.2	16856.9
	-117.326	155214	199220		-117.326	19203.5	16441.8
	-117.363	150808	191238		-117.363	18827.6	16034.1
	-117.399	146390	183303		-117.399	18459.8	15634.5
	-117.436	141968	175460		-117.436	18099.5	15243.7
	-117.473	137548	167751		-117.473	17746	14862.5
	-117.509	133135	160216		-117.509	17398.3	14491.5
	-117.546	128739	152889		-117.546	17055.8	14131.4
	-117.582	124367	145799		-117.582	16717.6	13783.1
	-117.619	120028	138972		-117.619	16383	13446.9
	-117.656	115732	132424		-117.656	16051.3	13123.6
	-117.692	111488	126167		-117.692	15722	12813.6
	-117.729	107305	120206		-117.729	15394.5	12517.1
	-117.766	103194	114544		-117.766	15068.7	12234.4
	-117.802	99163.5	109176		-117.802	14744.3	11965.5
	-117.839	95223.3	104095		-117.839	14421.4	11710.4
	-117.875	91382	99291.5		-117.875	14100.3	11468.8
	-117.912	87647.2	94753.6		-117.912	13781.3	11240.3
	-117.949	84026	90468.6		-117.949	13464.9	11024.3
	-117.985	80524.1	86423.5		-117.985	13151.8	10820.3
	-118.022	77146.1	82605.5		-118.022	12842.9	10627.3
	-118.059	73895	79002.5		-118.059	12538.9	10444.5
	-118.095	70772.8	75603.2		-118.095	12240.9	10270.9
	-118.132	67779.8	72397.6		-118.132	11949.8	10105.2
	-118.168	64915.2	69376.4		-118.168	11666.7	9946.44
	-118.205	62177.1	66531.2		-118.205	11392.6	9793.39
	-118.242	59562.4	63854		-118.242	11128.4	9644.87
	-118.278	57067.4	61337.3		-118.278	10875	9499.72
	-118.315	54687.7	58973.3		-118.315	10633.1	9356.85
	-118.352	52418.7	56754.3		-118.352	10403.5	9215.21
	-118.388	50255.7	54671.6		-118.388	10186.6	9073.85
	-118.425	48194	52716.4		-118.425	9982.74	8931.92
	-118.462	46229.2	50879.1		-118.462	9792.12	8788.73
	-118.498	44357.4	49149.5		-118.498	9614.73	8643.67
	-118.535	42575.2	47517.3		-118.535	9450.38	8496.32
	-118.571	40879.5	45971.9		-118.571	9298.74	8346.38
	-118.608	39267.8	44503		-118.608	9159.27	8193.7
	-118.645	37738.1	43100.8		-118.645	9031.31	8038.31
	-118.681	36288.4	41756.6		-118.681	8914.04	7880.33
	-118.718	34917.1	40462.3		-118.718	8806.53	7720.05
	-118.755	33622.2	39211.7		-118.755	8707.73	7557.85
	-118.791	32401.9	37999.7		-118.791	8616.54	7394.24
	-118.828	31253.9	36823		-118.828	8531.76	7229.8
	-118.864	30175.4	35679.5		-118.864	8452.16	7065.18
	-118.901	29163.2	34568.8		-118.901	8376.52	6901.09
	-118.938	28213.5	33491.2		-118.938	8303.59	6738.25
	-118.974	27322.2	32448.3		-118.974	8232.15	6577.42
	-119.011	26484.5	31441.8		-119.011	8161.03	6419.34
	-119.048	25695.8	30474.1		-119.048	8089.11	6264.7
	-119.084	24950.9	29547.1		-119.084	8015.32	6114.2
	-119.121	24245	28662.4		-119.121	7938.71	5968.44
	-119.158	23573.4	27821.2		-119.158	7858.38	5827.96
	-119.194	22931.9	27023.6		-119.194	7773.54	5693.23
	-119.231	22316.8	26269.3		-119.231	7683.5	5564.64
	-119.267	21725.2	25556.9		-119.267	7587.67	5442.44
	-119.304	21155	24884.2		-119.304	7485.56	5326.84
	-119.341	20604.7	24248.6		-119.341	7376.79	5217.89
	-119.377	20073.7	23647.1		-119.377	7261.08	5115.59
	-119.414	19562	23076.2		-119.414	7138.25	5019.8
	-119.451	19070.1	22532.7		-119.451	7008.18	4930.32
	-119.487	18598.9	22013.6		-119.487	6870.9	4846.82
	-119.524	18149.5	21516.2		-119.524	6726.47	4768.93
	-119.56	17723.1	21038.3		-119.56	6575.06	4696.17
	-119.597	17320.3	20578.3		-119.597	6416.9	4628.02
	-119.634	16941.9	20135.2		-119.634	6252.31	4563.88
	-119.67	16587.9	19708.4		-119.67	6081.64	4503.14
	-119.707	16257.9	19298		-119.707	5905.33	4445.13
	-119.744	15950.8	18904.2		-119.744	5723.86	4389.16
	-119.78	15665.2	18527.4		-119.78	5537.76	4334.54
	-119.817	15399.1	18167.9		-119.817	5347.59	4280.58
	-119.853	15150.2	17826.1		-119.853	5153.97	4226.58
	-119.89	14915.9	17501.7		-119.89	4957.52	4171.89
	-119.927	14693.8	17194.4		-119.927	4758.9	4115.88
	-119.963	14481.4	16903.2		-119.963	4558.79	4057.94
	-120	14276.7	16627		-120	4357.87	3997.54
	-120.037	14077.8	16364.1		-120.037	4156.82	3934.19
	-120.073	13883.4	16112.4		-120.073	3956.32	3867.45
	-120.11	13693	15870		-120.11	3757.03	3796.97
	-120.147	13506.1	15634.7		-120.147	3559.6	3722.45
	-120.183	13323	15404.3		-120.183	3364.64	3643.68
	-120.22	13144.3	15177.2		-120.22	3172.72	3560.51
	-120.256	12970.7	14951.8		-120.256	2984.39	3472.88
	-120.293	12803	14727		-120.293	2800.13	3380.8
	-120.33	12642	14502.2		-120.33	2620.38	3284.36
	-120.366	12488.2	14277		-120.366	2445.53	3183.71
	-120.403	12341.5	14051.5		-120.403	2275.9	3079.08
	-120.44	12201.5	13826.3		-120.44	2111.75	2970.78
	-120.476	12067.2	13601.8		-120.476	1953.29	2859.14
	-120.513	11936.9	13378.8		-120.513	1800.66	2744.57
	-120.549	11808.4	13157.7		-120.549	1653.96	2627.54
	-120.586	11679	12939.1		-120.586	1513.21	2508.54
	-120.623	11545.8	12723.2		-120.623	1378.41	2388.11
	-120.659	11405.5	12509.8		-120.659	1249.5	2266.8
	-120.696	11254.9	12298.6		-120.696	1126.38	2145.19
	-120.733	11091.1	12088.9		-120.733	1008.92	2023.88
	-120.769	10911.5	11879.9		-120.769	896.974	1903.47
	-120.806	10714.3	11670.4		-120.806	790.368	1784.56
	-120.842	10498	11459.5		-120.842	688.915	1667.75
	-120.879	10262.4	11246.3		-120.879	592.42	1553.64
	-120.916	10008	11029.9		-120.916	500.689	1442.78
	-120.952	9735.91	10810.1		-120.952	413.526	1335.73
	-120.989	9448.48	10586.8		-120.989	330.741	1233.01
	-121.026	9148.53	10360.4		-121.026	252.15	1135.13
	-121.062	8839.51	10131.9		-121.062	177.579	1042.54
	-121.099	8525.24	9902.59		-121.099	106.86	955.68
	-121.136	8209.76	9673.98		-121.136	39.8337	874.937
	-121.172	7897.09	9447.96		-121.172	-23.6538	800.658
	-121.209	7591.09	9226.46		-121.209	-83.7537	733.152
	-121.245	7295.23	9011.38		-121.245	-140.616	672.676
	-121.282	7012.54	8804.39		-121.282	-194.394	619.436
	-121.319	6745.4	8606.88		-121.319	-245.245	573.585
	-121.355	6495.6	8419.85		-121.355	-293.336	535.221
	-121.392	6264.21	8243.8		-121.392	-338.849	504.38
	-121.429	6051.71	8078.75		-121.429	-381.975	481.038
	-121.465	5857.94	7924.29		-121.465	-422.923	465.099
	-121.502	5682.3	7779.54		-121.502	-461.919	456.405
	-121.538	5523.76	7643.36		-121.538	-499.202	454.723
	-121.575	5381.02	7514.41		-121.575	-535.03	459.75
	-121.612	5252.62	7391.32		-121.612	-569.668	471.107
	-121.648	5137.04	7272.77		-121.648	-603.393	488.344
	-121.685	5032.8	7157.69		-121.685	-636.487	510.942
	-121.722	4938.53	7045.28		-121.722	-669.228	538.31
	-121.758	4853.02	6935.14		-121.758	-701.892	569.798
	-121.795	4775.22	6827.24		-121.795	-734.74	604.696
	-121.832	4704.32	6721.95		-121.832	-768.016	642.246
	-121.868	4639.66	6619.89		-121.868	-801.938	681.652
	-121.905	4580.71	6521.94		-121.905	-836.693	722.091
	-121.941	4527.09	6429.02		-121.941	-872.434	762.724
	-121.978	4478.48	6341.99		-121.978	-909.273	802.714
	-122.015	4434.59	6261.5		-122.015	-947.276	841.238
	-122.051	4395.15	6187.88		-122.051	-986.465	877.506
	-122.088	4359.84	6121.02		-122.088	-1026.81	910.778
	-122.125	4328.32	6060.33		-122.125	-1068.24	940.373
	-122.161	4300.19	6004.71		-122.161	-1110.63	965.699
	-122.198	4275.01	5952.62		-122.198	-1153.81	986.251
	-122.234	4252.3	5902.14		-122.234	-1197.58	1001.64
	-122.271	4231.55	5851.12		-122.271	-1241.69	1011.59
	-122.308	4212.26	5797.39		-122.308	-1285.87	1015.96
	-122.344	4193.9	5738.88		-122.344	-1329.82	1014.73
	-122.381	4175.99	5673.86		-122.381	-1373.24	1008.03
	-122.418	4158.06	5601.13		-122.418	-1415.79	996.108
	-122.454	4139.65	5520.15		-122.454	-1457.16	979.359
	-122.491	4120.34	5431.14		-122.491	-1497.02	958.286
	-122.527	4099.71	5335.21		-122.527	-1535.06	933.5
	-122.564	4077.33	5234.21		-122.564	-1571	905.709
	-122.601	4052.8	5130.77		-122.601	-1604.55	875.69
	-122.637	4025.71	5028.11		-122.637	-1635.47	844.276
	-122.674	3995.63	4929.83		-122.674	-1663.53	812.324
	-122.711	3962.15	4839.69		-122.711	-1688.55	780.697
	-122.747	3924.88	4761.34		-122.747	-1710.36	750.238
	-122.784	3883.51	4698.03		-122.784	-1728.82	721.743
	-122.821	3837.76	4652.41		-122.821	-1743.81	695.934
	-122.857	3787.52	4626.23		-122.857	-1755.25	673.442
	-122.894	3732.79	4620.25		-122.894	-1763.05	654.786
	-122.93	3673.74	4634.09		-122.93	-1767.17	640.353
	-122.967	3610.76	4666.23		-122.967	-1767.54	630.388
	-123.004	3544.42	4714.05		-123.004	-1764.13	624.982
	-123.04	3475.48	4773.99		-123.04	-1756.87	624.073
	-123.077	3404.88	4841.7		-123.077	-1745.72	627.444
	-123.114	3333.67	4912.37		-123.114	-1730.62	634.728
	-123.15	3262.99	4980.9		-123.15	-1711.49	645.421
	-123.187	3194	5042.35		-123.187	-1688.26	658.899
	-123.223	3127.78	5092.14		-123.223	-1660.82	674.434
	-123.26	3065.29	5126.34		-123.26	-1629.08	691.22
	-123.297	3007.3	5141.96		-123.297	-1592.91	708.399
	-123.333	2954.33	5137.04		-123.333	-1552.2	725.089
	-123.37	2906.62	5110.79		-123.37	-1506.83	740.416
	-123.407	2864.12	5063.59		-123.407	-1456.67	753.54
	-123.443	2826.49	4996.96		-123.443	-1401.62	763.69
	-123.48	2793.12	4913.39		-123.48	-1341.59	770.185
	-123.516	2763.26	4816.19		-123.516	-1276.53	772.463
	-123.553	2736.01	4709.2		-123.553	-1206.39	770.101
	-123.59	2710.49	4596.59		-123.59	-1131.21	762.832
	-123.626	2685.88	4482.57		-123.626	-1051.03	750.558
	-123.663	2661.57	4371.07		-123.663	-965.984	733.352
	-123.7	2637.2	4265.6		-123.7	-876.257	711.465
	-123.736	2612.78	4168.97		-123.736	-782.1	685.319
	-123.773	2588.69	4083.25		-123.773	-683.84	655.491
	-123.81	2565.7	4009.6		-123.81	-581.877	622.706
	-123.846	2544.97	3948.34		-123.846	-476.688	587.809
	-123.883	2527.96	3898.95		-123.883	-368.829	551.745
	-123.919	2516.35	3860.17		-123.919	-258.924	515.522
	-123.956	2511.91	3830.21		-123.956	-147.668	480.191
	-123.993	2516.4	3806.83		-123.993	-35.8191	446.808
	-124.029	2531.38	3787.61		-124.029	75.8096	416.396
	-124.066	2558.1	3770.06		-124.066	186.362	389.922
	-124.103	2597.34	3751.89		-124.103	294.945	368.262
	-124.139	2649.36	3731.04		-124.139	400.643	352.17
	-124.176	2713.78	3705.9		-124.176	502.534	342.261
	-124.212	2789.58	3675.33		-124.212	599.698	338.986
	-124.249	2875.12	3638.67		-124.249	691.236	342.62
	-124.286	2968.19	3595.77		-124.286	776.286	353.251
	-124.322	3066.12	3546.95		-124.322	854.034	370.781
	-124.359	3165.94	3492.88		-124.359	923.733	394.927
	-124.396	3264.48	3434.52		-124.396	984.713	425.228
	-124.432	3358.64	3373.01		-124.432	1036.4	461.065
	-124.469	3445.49	3309.54		-124.469	1078.33	501.674
	-124.505	3522.49	3245.3		-124.505	1110.14	546.176
	-124.542	3587.58	3181.34		-124.542	1131.62	593.602
	-124.579	3639.35	3118.59		-124.579	1142.68	642.92
	-124.615	3677.01	3057.71		-124.615	1143.37	693.073
	-124.652	3700.52	2999.18		-124.652	1133.88	743.006
	-124.689	3710.44	2943.24		-124.689	1114.56	791.701
	-124.725	3707.97	2889.95		-124.725	1085.9	838.2
	-124.762	3694.72	2839.22		-124.762	1048.52	881.642
	-124.799	3672.64	2790.86		-124.799	1003.18	921.28
	-124.835	3643.83	2744.61		-124.835	950.789	956.501
	-124.872	3610.41	2700.24		-124.872	892.33	986.842
	-124.908	3574.29	2657.52		-124.908	828.909	1012
	-124.945	3537.14	2616.32		-124.945	761.712	1031.82
	-124.982	3500.2	2576.56		-124.982	691.989	1046.34
	-125.018	3464.29	2538.27		-125.018	621.035	1055.72
	-125.055	3429.72	2501.55		-125.055	550.168	1060.26
	-125.092	3396.4	2466.59		-125.092	480.706	1060.41
	-125.128	3363.87	2433.59		-125.128	413.945	1056.7
	-125.165	3331.38	2402.78		-125.165	351.133	1049.75
	-125.201	3298.06	2374.4		-125.201	293.447	1040.23
	-125.238	3263.02	2348.66		-125.238	241.971	1028.85
	-125.275	3225.5	2325.69		-125.275	197.673	1016.31
	-125.311	3185.01	2305.6		-125.311	161.386	1003.29
	-125.348	3141.38	2288.42		-125.348	133.786	990.423
	-125.385	3094.85	2274.13		-125.385	115.385	978.264
	-125.421	3046.11	2262.62		-125.421	106.509	967.291
	-125.458	2996.23	2253.76		-125.458	107.296	957.875
	-125.495	2946.63	2247.34		-125.495	117.689	950.281
	-125.531	2898.98	2243.1		-125.531	137.434	944.653
	-125.568	2855.04	2240.75		-125.568	166.082	941.02
	-125.604	2816.57	2239.95		-125.604	203	939.298
	-125.641	2785.14	2240.26		-125.641	247.38	939.303
	-125.678	2762.01	2241.19		-125.678	298.254	940.758
	-125.714	2747.99	2242.16		-125.714	354.513	943.311
	-125.751	2743.41	2242.52		-125.751	414.932	946.555
	-125.788	2748.02	2241.49		-125.788	478.192	950.05
	-125.824	2761.01	2238.21		-125.824	542.912	953.342
	-125.861	2781.09	2231.73		-125.861	607.675	955.985
	-125.897	2806.53	2221.09		-125.897	671.059	957.565
	-125.934	2835.33	2205.27		-125.934	731.671	957.716
	-125.971	2865.33	2183.29		-125.971	788.177	956.143
	-126.007	2894.46	2154.3		-126.007	839.328	952.629
	-126.044	2920.8	2117.55		-126.044	883.994	947.054
	-126.081	2942.82	2072.56		-126.081	921.182	939.398
	-126.117	2959.45	2019.09		-126.117	950.066	929.742
	-126.154	2970.23	1957.23		-126.154	969.999	918.271
	-126.19	2975.29	1887.44		-126.19	980.528	905.267
	-126.227	2975.39	1810.52		-126.227	981.406	891.098
	-126.264	2971.87	1727.63		-126.264	972.594	876.207
	-126.3	2966.5	1640.28		-126.3	954.26	861.094
	-126.337	2961.38	1550.2		-126.337	926.775	846.299
	-126.374	2958.78	1459.32		-126.374	890.699	832.383
	-126.41	2960.93	1369.67		-126.41	846.773	819.903
	-126.447	2969.85	1283.24		-126.447	795.888	809.392
	-126.484	2987.19	1201.89		-126.484	739.074	801.34
	-126.52	3014.05	1127.27		-126.52	677.464	796.175
	-126.557	3050.92	1060.69		-126.557	612.275	794.244
	-126.593	3097.59	1003.08		-126.593	544.768	795.799
	-126.63	3153.14	954.945		-126.63	476.225	800.99
	-126.667	3215.99	916.336		-126.667	407.916	809.852
	-126.703	3283.99	886.895		-126.703	341.069	822.308
	-126.74	3354.55	865.875		-126.74	276.842	838.166
	-126.777	3424.76	852.23		-126.777	216.3	857.13
	-126.813	3491.6	844.723		-126.813	160.387	878.803
	-126.85	3552.12	842.012		-126.85	109.917	902.703
	-126.886	3603.63	842.777		-126.886	65.5483	928.283
	-126.923	3643.78	845.836		-126.923	27.783	954.943
	-126.96	3670.75	850.207		-126.96	-3.0437	982.056
	-126.996	3683.32	855.207		-126.996	-26.7632	1008.99
	-127.033	3680.9	860.473		-127.033	-43.3691	1035.12
	-127.07	3663.51	865.977		-127.07	-53.0088	1059.86
	-127.106	3631.77	872.004		-127.106	-55.9724	1082.69
	-127.143	3586.78	879.062		-127.143	-52.677	1103.17
	-127.179	3530.06	887.852		-127.179	-43.6472	1120.92
	-127.216	3463.39	899.094		-127.216	-29.4956	1135.71
	-127.253	3388.69	913.469		-127.253	-10.8999	1147.38
	-127.289	3307.87	931.473		-127.289	11.4199	1155.92
	-127.326	3222.76	953.316		-127.326	36.7278	1161.42
	-127.363	3135	978.84		-127.363	64.2896	1164.1
	-127.399	3045.95	1007.48		-127.399	93.3987	1164.27
	-127.436	2956.7	1038.21		-127.436	123.394	1162.36
	-127.473	2868.01	1069.61		-127.473	153.677	1158.87
	-127.509	2780.41	1099.88		-127.509	183.727	1154.35
	-127.546	2694.16	1126.99		-127.546	213.115	1149.42
	-127.582	2609.37	1148.73		-127.582	241.505	1144.71
	-127.619	2526.05	1162.93		-127.619	268.665	1140.84
	-127.656	2444.16	1167.59		-127.656	294.464	1138.42
	-127.692	2363.71	1161.02		-127.692	318.871	1138.02
	-127.729	2284.75	1142		-127.729	341.949	1140.14
	-127.766	2207.44	1109.86		-127.766	363.845	1145.19
	-127.802	2132.04	1064.62		-127.802	384.783	1153.47
	-127.839	2058.89	1006.96		-127.839	405.045	1165.21
	-127.875	1988.34	938.238		-127.875	424.963	1180.49
	-127.912	1920.78	860.453		-127.912	444.897	1199.26
	-127.949	1856.47	776.094		-127.949	465.225	1221.38
	-127.985	1795.59	688.051		-127.985	486.325	1246.56
	-128.022	1738.1	599.43		-128.022	508.56	1274.41
	-128.059	1683.73	513.352		-128.059	532.264	1304.46
	-128.095	1631.97	432.805		-128.095	557.732	1336.14
	-128.132	1582.05	360.438		-128.132	585.207	1368.82
	-128.168	1532.97	298.41		-128.168	614.875	1401.83
	-128.205	1483.54	248.285		-128.205	646.857	1434.49
	-128.242	1432.5	210.914		-128.242	681.209	1466.11
	-128.278	1378.55	186.434		-128.278	717.917	1496.04
	-128.315	1320.49	174.242		-128.315	756.904	1523.68
	-128.352	1257.34	173.047		-128.352	798.028	1548.49
	-128.388	1188.4	180.977		-128.388	841.092	1570.03
	-128.425	1113.38	195.688		-128.425	885.851	1587.96
	-128.462	1032.44	214.527		-128.462	932.017	1602.08
	-128.498	946.264	234.664		-128.498	979.275	1612.27
	-128.535	856.025	253.262		-128.535	1027.29	1618.59
	-128.571	763.414	267.648		-128.571	1075.7	1621.21
	-128.608	670.545	275.414		-128.608	1124.18	1620.4
	-128.645	579.879	274.555		-128.645	1172.36	1616.58
	-128.681	494.127	263.539		-128.681	1219.93	1610.26
	-128.718	416.1	241.34		-128.718	1266.59	1602.02
	-128.755	348.564	207.484		-128.755	1312.06	1592.52
	-128.791	294.121	162.016		-128.791	1356.1	1582.46
	-128.828	255.049	105.469		-128.828	1398.5	1572.53
	-128.864	233.182	38.8281		-128.864	1439.1	1563.43
	-128.901	229.812	-36.5938		-128.901	1477.74	1555.83
	-128.938	245.609	-119.156		-128.938	1514.32	1550.32
	-128.974	280.594	-207.012		-128.974	1548.77	1547.41
	-129.011	334.096	-298.16		-129.011	1581.03	1547.5
	-129.048	404.803	-390.512		-129.048	1611.05	1550.87
	-129.084	490.797	-481.961		-129.084	1638.82	1557.66
	-129.121	589.629	-570.383		-129.121	1664.3	1567.83
	-129.158	698.439	-653.723		-129.158	1687.48	1581.24
	-129.194	814.037	-729.992		-129.194	1708.33	1597.53
	-129.231	933.061	-797.312		-129.231	1726.8	1616.22
	-129.267	1052.08	-853.938		-129.267	1742.85	1636.68
	-129.304	1167.72	-898.305		-129.304	1756.4	1658.16
	-129.341	1276.83	-929.023		-129.341	1767.36	1679.77
	-129.377	1376.52	-944.996		-129.377	1775.62	1700.55
	-129.414	1464.29	-945.395		-129.414	1781.07	1719.47
	-129.451	1538.12	-929.754		-129.451	1783.56	1735.47
	-129.487	1596.5	-898.016		-129.487	1782.95	1747.48
	-129.524	1638.48	-850.551		-129.524	1779.09	1754.44
	-129.56	1663.7	-788.207		-129.56	1771.84	1755.36
	-129.597	1672.36	-712.312		-129.597	1761.05	1749.34
	-129.634	1665.23	-624.664		-129.634	1746.62	1735.57
	-129.67	1643.61	-527.516		-129.67	1728.46	1713.41
	-129.707	1609.23	-423.469		-129.707	1706.5	1682.34
	-129.744	1564.24	-315.41		-129.744	1680.74	1642.05
	-129.78	1511.12	-206.398		-129.78	1651.2	1592.4
	-129.817	1452.51	-99.5		-129.817	1617.97	1533.44
	-129.853	1391.21	2.30078		-129.853	1581.19	1465.43
	-129.89	1330	96.3242		-129.89	1541.07	1388.83
	-129.927	1271.55	180.293		-129.927	1497.86	1304.26
	-129.963	1218.3	252.48		-129.963	1451.88	1212.54
	-130	1172.37	311.773		-130	1403.5	1114.61
	-130.037	1135.47	357.777		-130.037	1353.14	1011.56
	-130.073	1108.8	390.812		-130.073	1301.27	904.571
	-130.11	1093.02	411.895		-130.11	1248.37	794.898
	-130.147	1088.2	422.672		-130.147	1194.96	683.833
	-130.183	1093.87	425.293		-130.183	1141.58	572.672
	-130.22	1108.96	422.27		-130.22	1088.76	462.688
	-130.256	1131.92	416.312		-130.256	1037	355.091
	-130.293	1160.81	410.102		-130.293	986.795	251.005
	-130.33	1193.35	406.125		-130.33	938.596	151.435
	-130.366	1227.08	406.496		-130.366	892.801	57.2466
	-130.403	1259.48	412.777		-130.403	849.747	-30.8525
	-130.44	1288.1	425.875		-130.44	809.702	-112.335
	-130.476	1310.71	445.949		-130.476	772.855	-186.857
	-130.513	1325.36	472.43		-130.513	739.317	-254.261
	-130.549	1330.53	503.996		-130.549	709.109	-314.581
	-130.586	1325.13	538.711		-130.586	682.169	-368.035
	-130.623	1308.59	574.121		-130.623	658.354	-415.011
	-130.659	1280.79	607.449		-130.659	637.442	-456.053
	-130.696	1242.08	635.781		-130.696	619.14	-491.838
	-130.733	1193.17	656.285		-130.733	603.098	-523.16
	-130.769	1135.04	666.41		-130.769	588.916	-550.894
	-130.806	1068.88	664.082		-130.806	576.16	-575.973
	-130.842	995.891	647.852		-130.842	564.377	-599.358
	-130.879	917.236	617.023		-130.879	553.109	-622.009
	-130.916	833.932	571.707		-130.916	541.913	-644.856
	-130.952	746.744	512.82		-130.952	530.372	-668.771
	-130.989	656.17	442.047		-130.989	518.114	-694.543
	-131.026	562.408	361.734		-131.026	504.825	-722.861
	-131.062	465.381	274.746		-131.062	490.259	-754.292
	-131.099	364.809	184.258		-131.099	474.251	-789.267
	-131.136	260.27	93.5742		-131.136	456.722	-828.074
	-131.172	151.336	5.89063		-131.172	437.687	-870.852
	-131.209	37.6816	-75.8906		-131.209	417.25	-917.594
	-131.245	-80.7793	-149.363		-131.245	395.609	-968.145
	-131.282	-203.809	-212.742		-131.282	373.045	-1022.22
	-131.319	-330.703	-265		-131.319	349.916	-1079.4
	-131.355	-460.277	-305.891		-131.355	326.644	-1139.18
	-131.392	-590.824	-335.973		-131.392	303.704	-1200.95
	-131.429	-720.146	-356.523		-131.429	281.604	-1264.05
	-131.465	-845.621	-369.484		-131.465	260.867	-1327.74
	-131.502	-964.328	-377.25		-131.502	242.014	-1391.31
	-131.538	-1073.19	-382.543		-131.538	225.539	-1454
	-131.575	-1169.16	-388.203		-131.575	211.896	-1515.11
	-131.612	-1249.43	-396.984		-131.612	201.474	-1573.97
	-131.648	-1311.56	-411.363		-131.648	194.584	-1629.96
	-131.685	-1353.76	-433.379		-131.685	191.441	-1682.55
	-131.722	-1374.93	-464.492		-131.722	192.152	-1731.3
	-131.758	-1374.83	-505.492		-131.758	196.709	-1775.86
	-131.795	-1354.12	-556.434		-131.795	204.984	-1816
	-131.832	-1314.3	-616.656		-131.832	216.724	-1851.57
	-131.868	-1257.72	-684.812		-131.868	231.561	-1882.56
	-131.905	-1187.37	-758.965		-131.905	249.014	-1909.04
	-131.941	-1106.73	-836.688		-131.941	268.505	-1931.19
	-131.978	-1019.58	-915.246		-131.978	289.373	-1949.26
	-132.015	-929.711	-991.727		-132.015	310.894	-1963.59
	-132.051	-840.699	-1063.26		-132.051	332.304	-1974.58
	-132.088	-755.68	-1127.12		-132.088	352.826	-1982.68
	-132.125	-677.135	-1180.93		-132.125	371.69	-1988.36
	-132.161	-606.75	-1222.75		-132.161	388.169	-1992.11
	-132.198	-545.299	-1251.22		-132.198	401.6	-1994.46
	-132.234	-492.641	-1265.55		-132.234	411.412	-1995.87
	-132.271	-447.754	-1265.63		-132.271	417.148	-1996.84
	-132.308	-408.852	-1251.95		-132.308	418.49	-1997.79
	-132.344	-373.539	-1225.58		-132.344	415.272	-1999.14
	-132.381	-339.064	-1188.09		-132.381	407.495	-2001.23
	-132.418	-302.545	-1141.44		-132.418	395.334	-2004.37
	-132.454	-261.236	-1087.89		-132.454	379.138	-2008.81
	-132.491	-212.791	-1029.84		-132.491	359.43	-2014.75
	-132.527	-155.471	-969.699		-132.527	336.897	-2022.32
	-132.564	-88.3418	-909.777		-132.564	312.371	-2031.63
	-132.601	-11.3652	-852.172		-132.601	286.816	-2042.73
	-132.637	74.5508	-798.652		-132.637	261.292	-2055.61
	-132.674	167.57	-750.613		-132.674	236.94	-2070.26
	-132.711	265.068	-708.992		-132.711	214.935	-2086.63
	-132.747	363.787	-674.293		-132.747	196.46	-2104.63
	-132.784	460.07	-646.555		-132.784	182.67	-2124.18
	-132.821	550.137	-625.398		-132.821	174.65	-2145.18
	-132.857	630.361	-610.098		-132.857	173.386	-2167.53
	-132.894	697.555	-599.613		-132.894	179.73	-2191.12
	-132.93	749.223	-592.742		-132.93	194.368	-2215.84
	-132.967	783.748	-588.152		-132.967	217.8	-2241.6
	-133.004	800.562	-584.535		-133.004	250.317	-2268.31
	-133.04	800.188	-580.684		-133.04	291.989	-2295.89
	-133.077	784.23	-575.602		-133.077	342.657	-2324.24
	-133.114	755.277	-568.555		-133.114	401.934	-2353.29
	-133.15	716.723	-559.164		-133.15	469.209	-2382.98
	-133.187	672.527	-547.402		-133.187	543.665	-2413.21
	-133.223	626.939	-533.668		-133.223	624.297	-2443.91
	-133.26	584.184	-518.699		-133.26	709.939	-2475
	-133.297	548.141	-503.609		-133.297	799.296	-2506.39
	-133.333	522.066	-489.734		-133.333	890.975	-2537.97
	-133.37	508.33	-478.625		-133.37	983.532	-2569.62
	-133.407	508.238	-471.902		-133.407	1075.51	-2601.23
	-133.443	521.908	-471.148		-133.443	1165.46	-2632.65
	-133.48	548.246	-477.785		-133.48	1252.04	-2663.74
	-133.516	584.998	-492.973		-133.516	1333.96	-2694.34
	-133.553	628.895	-517.473		-133.553	1410.11	-2724.27
	-133.59	675.863	-551.594		-133.59	1479.53	-2753.36
	-133.626	721.299	-595.121		-133.626	1541.47	-2781.43
	-133.663	760.389	-647.262		-133.663	1595.37	-2808.29
	-133.7	788.414	-706.672		-133.7	1640.91	-2833.77
	-133.736	801.121	-771.496		-133.736	1678	-2857.67
	-133.773	794.984	-839.406		-133.773	1706.75	-2879.81
	-133.81	767.475	-907.754		-133.81	1727.52	-2900.04
	-133.846	717.254	-973.656		-133.846	1740.83	-2918.17
	-133.883	644.289	-1034.18		-133.883	1747.4	-2934.06
	-133.919	549.873	-1086.49		-133.919	1748.07	-2947.54
	-133.956	436.592	-1127.99		-133.956	1743.8	-2958.48
	-133.993	308.193	-1156.52		-133.993	1735.62	-2966.73
	-134.029	169.379	-1170.45		-134.029	1724.58	-2972.17
	-134.066	25.5723	-1168.8		-134.066	1711.74	-2974.64
	-134.103	-117.371	-1151.31		-134.103	1698.1	-2974.03
	-134.139	-253.502	-1118.45		-134.139	1684.58	-2970.19
	-134.176	-377.031	-1071.41		-134.176	1672	-2962.98
	-134.212	-482.654	-1012.06		-134.212	1661	-2952.25
	-134.249	-565.781	-942.785		-134.249	1652.09	-2937.85
	-134.286	-622.758	-866.418		-134.286	1645.57	-2919.62
	-134.322	-650.988	-786.02		-134.322	1641.56	-2897.39
	-134.359	-649.043	-704.762		-134.359	1639.99	-2870.98
	-134.396	-616.645	-625.664		-134.396	1640.58	-2840.22
	-134.432	-554.658	-551.512		-134.432	1642.89	-2804.94
	-134.469	-464.979	-484.629		-134.469	1646.3	-2764.96
	-134.505	-350.383	-426.816		-134.505	1650.09	-2720.14
	-134.542	-214.4	-379.215		-134.542	1653.39	-2670.33
	-134.579	-61.0684	-342.328		-134.579	1655.28	-2615.42
	-134.615	105.223	-315.98		-134.615	1654.81	-2555.33
	-134.652	279.947	-299.41		-134.652	1651.01	-2490.01
	-134.689	458.611	-291.328		-134.689	1642.96	-2419.46
	-134.725	636.916	-290.078		-134.725	1629.8	-2343.72
	-134.762	810.889	-293.762		-134.762	1610.79	-2262.9
	-134.799	976.977	-300.422		-134.799	1585.31	-2177.17
	-134.835	1132.15	-308.18		-134.835	1552.9	-2086.74
	-134.872	1273.89	-315.391		-134.872	1513.29	-1991.9
	-134.908	1400.27	-320.789		-134.908	1466.37	-1893
	-134.945	1509.91	-323.523		-134.945	1412.25	-1790.43
	-134.982	1601.98	-323.238		-134.982	1351.21	-1684.66
	-135.018	1676.14	-320.09		-135.018	1283.74	-1576.17
	-135.055	1732.52	-314.66		-135.055	1210.48	-1465.51
	-135.092	1771.66	-307.922		-135.092	1132.21	-1353.24
	-135.128	1794.48	-301.102		-135.128	1049.85	-1239.95
	-135.165	1802.18	-295.543		-135.165	964.419	-1126.21
	-135.201	1796.23	-292.562		-135.201	876.975	-1012.61
	-135.238	1778.25	-293.312		-135.238	788.623	-899.72
	-135.275	1750.02	-298.629		-135.275	700.454	-788.059
	-135.311	1713.37	-308.918		-135.311	613.524	-678.123
	-135.348	1670.11	-324.109		-135.348	528.818	-570.355
	-135.385	1621.97	-343.586		-135.385	447.224	-465.143
	-135.421	1570.55	-366.203		-135.421	369.511	-362.81
	-135.458	1517.23	-390.336		-135.458	296.31	-263.617
	-135.495	1463.12	-413.973		-135.495	228.098	-167.759
	-135.531	1409	-434.859		-135.531	165.199	-75.3677
	-135.568	1355.3	-450.613		-135.568	107.78	13.4815
	-135.604	1302.09	-458.922		-135.604	55.8547	98.7681
	-135.641	1249.04	-457.668		-135.641	9.29956	180.511
	-135.678	1195.49	-445.125		-135.678	-32.1289	258.762
	-135.714	1140.47	-420.082		-135.714	-68.7764	333.59
	-135.751	1082.76	-381.895		-135.751	-101.06	405.07
	-135.788	1021.01	-330.605		-135.788	-129.446	473.268
	-135.824	953.781	-266.898		-135.824	-154.413	538.228
	-135.861	879.717	-192.121		-135.861	-176.431	599.958
	-135.897	797.611	-108.156		-135.897	-195.925	658.42
	-135.934	706.51	-17.3398		-135.934	-213.255	713.519
	-135.971	605.818	77.6719		-135.971	-228.688	765.091
	-136.007	495.369	174.117		-136.007	-242.382	812.907
	-136.044	375.453	269.227		-136.044	-254.37	856.663
	-136.081	246.834	360.414		-136.081	-264.551	895.987
	-136.117	110.756	445.43		-136.117	-272.69	930.441
	-136.154	-31.1289	522.461		-136.154	-278.422	959.527
	-136.19	-176.832	590.223		-136.19	-281.254	982.706
	-136.227	-324.115	647.984		-136.227	-280.591	999.399
	-136.264	-470.615	695.602		-136.264	-275.745	1009.02
	-136.3	-613.963	733.441		-136.3	-265.969	1010.99
	-136.337	-751.922	762.352		-136.337	-250.478	1004.75
	-136.374	-882.49	783.523		-136.374	-228.485	989.784
	-136.41	-1004.01	798.387		-136.41	-199.227	965.648
	-136.447	-1115.25	808.496		-136.447	-162.002	931.991
	-136.484	-1215.47	815.383		-136.484	-116.198	888.566
	-136.52	-1304.41	820.449		-136.52	-61.3218	835.256
	-136.557	-1382.32	824.879		-136.557	2.97461	772.083
	-136.593	-1449.89	829.555		-136.593	76.8731	699.225
	-136.63	-1508.24	835.027		-136.63	160.372	617.018
	-136.667	-1558.76	841.504		-136.667	253.275	525.967
	-136.703	-1603.06	848.883		-136.703	355.185	426.737
	-136.74	-1642.89	856.793		-136.74	465.507	320.153
	-136.777	-1679.99	864.652		-136.777	583.452	207.19
	-136.813	-1716.01	871.789		-136.813	708.053	88.9565
	-136.85	-1752.45	877.516		-136.85	838.183	-33.3232
	-136.886	-1790.58	881.188		-136.886	972.577	-158.332
	-136.923	-1831.4	882.324		-136.923	1109.86	-284.679
	-136.96	-1875.62	880.641		-136.96	1248.57	-410.938
	-136.996	-1923.66	876.078		-136.996	1387.22	-535.664
	-137.033	-1975.63	868.836		-137.033	1524.3	-657.432
	-137.07	-2031.44	859.348		-137.07	1658.31	-774.864
	-137.106	-2090.73	848.211		-137.106	1787.82	-886.656
	-137.143	-2152.97	836.168		-137.143	1911.49	-991.609
	-137.179	-2217.49	823.996		-137.179	2028.09	-1088.65
	-137.216	-2283.5	812.449		-137.216	2136.55	-1176.86
	-137.253	-2350.1	802.145		-137.253	2235.93	-1255.48
	-137.289	-2416.34	793.504		-137.289	2325.5	-1323.94
	-137.326	-2481.18	786.672		-137.326	2404.71	-1381.87
	-137.363	-2543.52	781.508		-137.363	2473.2	-1429.06
	-137.399	-2602.21	777.523		-137.399	2530.79	-1465.55
	-137.436	-2656.03	773.918		-137.436	2577.54	-1491.52
	-137.473	-2703.72	769.602		-137.473	2613.62	-1507.36
	-137.509	-2744.01	763.27		-137.509	2639.43	-1513.62
	-137.546	-2775.6	753.449		-137.546	2655.48	-1511.01
	-137.582	-2797.26	738.637		-137.582	2662.4	-1500.34
	-137.619	-2807.88	717.375		-137.619	2660.94	-1482.56
	-137.656	-2806.49	688.379		-137.656	2651.92	-1458.69
	-137.692	-2792.42	650.598		-137.692	2636.21	-1429.79
	-137.729	-2765.3	603.348		-137.729	2614.7	-1396.96
	-137.766	-2725.18	546.355		-137.766	2588.28	-1361.3
	-137.802	-2672.59	479.785		-137.802	2557.81	-1323.88
	-137.839	-2608.56	404.297		-137.839	2524.12	-1285.74
	-137.875	-2534.65	320.984		-137.875	2487.96	-1247.82
	-137.912	-2452.96	231.355		-137.912	2450.01	-1210.99
	-137.949	-2366.03	137.293		-137.949	2410.83	-1176
	-137.985	-2276.83	40.9062		-137.985	2370.91	-1143.52
	-138.022	-2188.57	-55.5156		-138.022	2330.62	-1114.04
	-138.059	-2104.61	-149.664		-138.059	2290.21	-1087.95
	-138.095	-2028.29	-239.289		-138.095	2249.83	-1065.51
	-138.132	-1962.74	-322.32		-138.132	2209.52	-1046.83
	-138.168	-1910.7	-396.988		-138.168	2169.23	-1031.92
	-138.205	-1874.38	-461.891		-138.205	2128.82	-1020.63
	-138.242	-1855.28	-516.062		-138.242	2088.06	-1012.75
	-138.278	-1854.15	-559.031		-138.278	2046.66	-1007.95
	-138.315	-1870.84	-590.809		-138.315	2004.3	-1005.82
	-138.352	-1904.34	-611.898		-138.352	1960.58	-1005.9
	-138.388	-1952.79	-623.266		-138.388	1915.13	-1007.69
	-138.425	-2013.55	-626.27		-138.425	1867.53	-1010.63
	-138.462	-2083.36	-622.59		-138.462	1817.39	-1014.18
	-138.498	-2158.46	-614.145		-138.498	1764.33	-1017.79
	-138.535	-2234.85	-602.984		-138.535	1708.02	-1020.93
	-138.571	-2308.41	-591.191		-138.571	1648.16	-1023.12
	-138.608	-2375.21	-580.793		-138.608	1584.5	-1023.89
	-138.645	-2431.61	-573.625		-138.645	1516.87	-1022.87
	-138.681	-2474.52	-571.316		-138.681	1445.16	-1019.72
	-138.718	-2501.48	-575.148		-138.718	1369.36	-1014.21
	-138.755	-2510.78	-586.039		-138.755	1289.51	-1006.14
	-138.791	-2501.51	-604.531		-138.791	1205.76	-995.432
	-138.828	-2473.54	-630.738		-138.828	1118.33	-982.065
	-138.864	-2427.47	-664.398		-138.864	1027.52	-966.104
	-138.901	-2364.57	-704.855		-138.901	933.736	-947.685
	-138.938	-2286.59	-751.195		-138.938	837.44	-927.02
	-138.974	-2195.64	-802.211		-138.974	739.174	-904.38
	-139.011	-2094.06	-856.543		-139.011	639.541	-880.097
	-139.048	-1984.21	-912.746		-139.048	539.201	-854.55
	-139.084	-1868.35	-969.371		-139.084	438.859	-828.158
	-139.121	-1748.53	-1025.06		-139.121	339.249	-801.37
	-139.158	-1626.48	-1078.59		-139.158	241.123	-774.655
	-139.194	-1503.6	-1128.96		-139.194	145.237	-748.495
	-139.231	-1380.92	-1175.45		-139.231	52.333	-723.369
	-139.267	-1259.13	-1217.62		-139.267	-36.8772	-699.75
	-139.304	-1138.67	-1255.3		-139.304	-121.73	-678.091
	-139.341	-1019.76	-1288.66		-139.341	-201.625	-658.821
	-139.377	-902.566	-1318.08		-139.377	-276.048	-642.332
	-139.414	-787.242	-1344.14		-139.414	-344.58	-628.977
	-139.451	-674.062	-1367.59		-139.451	-406.916	-619.064
	-139.487	-563.475	-1389.18		-139.487	-462.884	-612.848
	-139.524	-456.154	-1409.69		-139.524	-512.446	-610.527
	-139.56	-353.029	-1429.78		-139.56	-555.717	-612.249
	-139.597	-255.262	-1449.96		-139.597	-592.964	-618.095
	-139.634	-164.193	-1470.49		-139.634	-624.611	-628.097
	-139.67	-81.2715	-1491.39		-139.67	-651.24	-642.225
	-139.707	-7.93945	-1512.37		-139.707	-673.581	-660.397
	-139.744	54.4688	-1532.88		-139.744	-692.507	-682.481
	-139.78	104.854	-1552.14		-139.78	-709.017	-708.301
	-139.817	142.447	-1569.15		-139.817	-724.219	-737.64
	-139.853	166.92	-1582.79		-139.853	-739.309	-770.246
	-139.89	178.432	-1591.93		-139.89	-755.546	-805.844
	-139.927	177.67	-1595.49		-139.927	-774.223	-844.138
	-139.963	165.834	-1592.56		-139.963	-796.635	-884.82
	-140	144.578	-1582.49		-140	-824.048	-927.576

## Sheet: Supplementary Fig.8
Supplementary Fig.8	XRD pattern of Rh/S-1		N2 sorption isotherms of Rh/S-1
	2 Theta (degree)	Intensity	Relative pressure (P/P0)	Quantity absorbed (cm3 g-1)
	5	83375	5.55e-07	3.0278
	5.02	84975	3.29e-07	6.058
	5.04	84300	2.46e-07	9.0888
	5.06	83350	2.13e-07	12.1199
	5.08	82625	2.05e-07	15.1506
	5.1	80575	2.08e-07	18.1817
	5.12	82375	2.22e-07	21.211
	5.14	80775	2.43e-07	24.2405
	5.16	78275	2.82e-07	27.2696
	5.18	81700	3.33e-07	30.2997
	5.2	79175	3.82e-07	33.3294
	5.22	82000	4.6e-07	36.3582
	5.24	76875	5.51e-07	39.3877
	5.26	75750	6.54e-07	42.4154
	5.28	78075	7.79e-07	45.4432
	5.3	79650	9.64e-07	48.4705
	5.32	78125	1.126e-06	51.4957
	5.34	80550	1.368e-06	54.5203
	5.36	76725	1.707e-06	57.5435
	5.38	78450	2.19e-06	60.5638
	5.4	78475	2.885e-06	63.5827
	5.42	75550	3.972e-06	66.5963
	5.44	76800	5.632e-06	69.6035
	5.46	76150	8.448e-06	72.6294
	5.48	76800	1.3134e-05	75.6533
	5.5	77200	2.1245e-05	78.6726
	5.52	76450	3.6465e-05	81.6829
	5.54	77750	6.7825e-05	84.6709
	5.56	75925	0.000142635	87.5996
	5.58	77725	0.000342559	90.4713
	5.6	74325	0.000856842	93.027
	5.62	75325	0.00187	95.0614
	5.64	75575	0.00249	95.8184
	5.66	74000	0.00493	97.7506
	5.68	75275	0.00994	99.7838
	5.7	73450	0.03155	103.59
	5.72	74250	0.06163	106.328
	5.74	73675	0.08047	107.712
	5.76	74000	0.10032	109.073
	5.78	71775	0.12066	110.5
	5.8	75125	0.14035	112.028
	5.82	72825	0.15954	114.595
	5.84	71875	0.17974	117.196
	5.86	71925	0.2	119.629
	5.88	73550	0.24824	125.584
	5.9	72325	0.30386	128.468
	5.92	69800	0.35519	130.133
	5.94	72900	0.38224	130.895
	5.96	70850	0.4001	131.353
	5.98	73325	0.42528	131.893
	6	71575	0.45004	132.401
	6.02	69350	0.47526	132.873
	6.04	70300	0.49987	133.325
	6.06	72025	0.52509	133.769
	6.08	70850	0.55017	134.219
	6.1	69875	0.57515	134.614
	6.12	72100	0.60007	134.998
	6.14	73200	0.6253	135.408
	6.16	70575	0.65015	135.817
	6.18	70325	0.67528	136.271
	6.2	69525	0.70028	136.734
	6.22	69650	0.72532	137.24
	6.24	70375	0.75031	137.767
	6.26	68775	0.7753	138.353
	6.28	66475	0.78781	138.686
	6.3	68425	0.80024	139.054
	6.32	70575	0.82037	139.679
	6.34	67300	0.83531	140.244
	6.36	70650	0.8504	140.871
	6.38	68300	0.8752	142.143
	6.4	68575	0.90025	143.958
	6.42	69700	0.9129	145.273
	6.44	69675	0.92538	146.977
	6.46	70525	0.93761	149.328
	6.48	68050	0.95005	153.133
	6.5	70650	0.96198	160.009
	6.52	68275	0.97212	175.279
	6.54	67275	0.97682	187.371
	6.56	68325	0.97846	194.248
	6.58	67400	0.98077	204.923
	6.6	67550	0.98286	216.095
	6.62	67625	0.98433	224.127
	6.64	67675	0.98776	240.802
	6.66	65775	0.99195	258.608
	6.68	68075	0.99589	269.504
	6.7	68025	0.98709	263.765
	6.72	65750	0.98185	258.343
	6.74	65725	0.97725	252.463
	6.76	64925	0.97528	249.315
	6.78	66800	0.96861	232.376
	6.8	66350	0.96552	221.002
	6.82	64675	0.96153	203.902
	6.84	67175	0.95769	186.655
	6.86	68500	0.95312	169.535
	6.88	64775	0.94871	162.367
	6.9	65300	0.92702	148.618
	6.92	67350	0.89604	143.634
	6.94	64100	0.869	141.647
	6.96	67600	0.84346	140.451
	6.98	67175	0.8254	139.791
	7	66850	0.80003	139.057
	7.02	66425	0.77514	138.454
	7.04	67475	0.75005	137.923
	7.06	63025	0.72505	137.501
	7.08	66725	0.70015	137.078
	7.1	65725	0.65019	136.336
	7.12	68000	0.62512	135.96
	7.14	67225	0.60024	135.619
	7.16	66425	0.57511	135.241
	7.18	64450	0.55006	134.919
	7.2	65275	0.52502	134.588
	7.22	67275	0.49949	134.24
	7.24	67325	0.47533	133.477
	7.26	70100	0.44922	132.774
	7.28	68550	0.42501	132.329
	7.3	72100	0.3998	131.917
	7.32	71925	0.37481	131.497
	7.34	73225	0.34976	131.048
	7.36	72275	0.32484	130.584
	7.38	74300	0.29975	130.119
	7.4	71175	0.25029	128.997
	7.42	74775	0.20011	127.49
	7.44	74450	0.15045	125.045
	7.46	75850	0.10077	110.751
	7.48	79300	0.0494	104.553
	7.5	80975
	7.52	80600
	7.54	83650
	7.56	85425
	7.58	85800
	7.6	86400
	7.62	87525
	7.64	92225
	7.66	96100
	7.68	99700
	7.7	101375
	7.72	106100
	7.74	110050
	7.76	116600
	7.78	121625
	7.8	129200
	7.82	132050
	7.84	145400
	7.86	151650
	7.88	161425
	7.9	174975
	7.92	186425
	7.94	195125
	7.96	213100
	7.98	224325
	8	242150
	8.02	255125
	8.04	272675
	8.06	293725
	8.08	309250
	8.1	329250
	8.12	346675
	8.14	370875
	8.16	392150
	8.18	422050
	8.2	454600
	8.22	468950
	8.24	484375
	8.26	485675
	8.28	464325
	8.3	433750
	8.32	385800
	8.34	331475
	8.36	265000
	8.38	212500
	8.4	175550
	8.42	149625
	8.44	129050
	8.46	111275
	8.48	105900
	8.5	102800
	8.52	102275
	8.54	97425
	8.56	97475
	8.58	98225
	8.6	99525
	8.62	102400
	8.64	103525
	8.66	111025
	8.68	109125
	8.7	117225
	8.72	120475
	8.74	125575
	8.76	134325
	8.78	139725
	8.8	147675
	8.82	158775
	8.84	170150
	8.86	179325
	8.88	191900
	8.9	199025
	8.92	210400
	8.94	230075
	8.96	235225
	8.98	255875
	9	270800
	9.02	289625
	9.04	309750
	9.06	329200
	9.08	344725
	9.1	361125
	9.12	367200
	9.14	372450
	9.16	370450
	9.18	355575
	9.2	338750
	9.22	321175
	9.24	296050
	9.26	263300
	9.28	237875
	9.3	210275
	9.32	183750
	9.34	170625
	9.36	162075
	9.38	155775
	9.4	153325
	9.42	148625
	9.44	138675
	9.46	131775
	9.48	121275
	9.5	109125
	9.52	97225
	9.54	87625
	9.56	77825
	9.58	73750
	9.6	67325
	9.62	64975
	9.64	61925
	9.66	63525
	9.68	61700
	9.7	59050
	9.72	60250
	9.74	59175
	9.76	56750
	9.78	56250
	9.8	55675
	9.82	57600
	9.84	56925
	9.86	55800
	9.88	56275
	9.9	55200
	9.92	55200
	9.94	53450
	9.96	54575
	9.98	54700
	10	54625
	10.02	54800
	10.04	55225
	10.06	54325
	10.08	56600
	10.1	56925
	10.12	57575
	10.14	55925
	10.16	57050
	10.18	55500
	10.2	56050
	10.22	53700
	10.24	52650
	10.26	52525
	10.28	51550
	10.3	50600
	10.32	51450
	10.34	50100
	10.36	50400
	10.38	50975
	10.4	46500
	10.42	48625
	10.44	48575
	10.46	48700
	10.48	47900
	10.5	48700
	10.52	48150
	10.54	47300
	10.56	48725
	10.58	46375
	10.6	48300
	10.62	49000
	10.64	47900
	10.66	47550
	10.68	46650
	10.7	47600
	10.72	47425
	10.74	46050
	10.76	47175
	10.78	47875
	10.8	47125
	10.82	46200
	10.84	44650
	10.86	45600
	10.88	45775
	10.9	47100
	10.92	47125
	10.94	46275
	10.96	46525
	10.98	45900
	11	47025
	11.02	45575
	11.04	44275
	11.06	45600
	11.08	47300
	11.1	44825
	11.12	45400
	11.14	45075
	11.16	44975
	11.18	46350
	11.2	45625
	11.22	45625
	11.24	47500
	11.26	47800
	11.28	48975
	11.3	48175
	11.32	45750
	11.34	47625
	11.36	44675
	11.38	45650
	11.4	43025
	11.42	45525
	11.44	44850
	11.46	43450
	11.48	43125
	11.5	42925
	11.52	43025
	11.54	41675
	11.56	41600
	11.58	43275
	11.6	41450
	11.62	42125
	11.64	42525
	11.66	40300
	11.68	41725
	11.7	41875
	11.72	40475
	11.74	39925
	11.76	42100
	11.78	42075
	11.8	44125
	11.82	43250
	11.84	44050
	11.86	41700
	11.88	41200
	11.9	43250
	11.92	42475
	11.94	42175
	11.96	42725
	11.98	41900
	12	41075
	12.02	43850
	12.04	42750
	12.06	43200
	12.08	44625
	12.1	44225
	12.12	46975
	12.14	43900
	12.16	44550
	12.18	45075
	12.2	47275
	12.22	45775
	12.24	43575
	12.26	42900
	12.28	43400
	12.3	42525
	12.32	40700
	12.34	39850
	12.36	37500
	12.38	40725
	12.4	42350
	12.42	39250
	12.44	40700
	12.46	39625
	12.48	39075
	12.5	39500
	12.52	40350
	12.54	37900
	12.56	38350
	12.58	37200
	12.6	37650
	12.62	38775
	12.64	38375
	12.66	40000
	12.68	38725
	12.7	38725
	12.72	38200
	12.74	40225
	12.76	38725
	12.78	39475
	12.8	38700
	12.82	40925
	12.84	39975
	12.86	39125
	12.88	41075
	12.9	38925
	12.92	39025
	12.94	38875
	12.96	39100
	12.98	35925
	13	37025
	13.02	38350
	13.04	38475
	13.06	40850
	13.08	40250
	13.1	40775
	13.12	42475
	13.14	42875
	13.16	43225
	13.18	42275
	13.2	43425
	13.22	42525
	13.24	44350
	13.26	46000
	13.28	46575
	13.3	48525
	13.32	50700
	13.34	51550
	13.36	53450
	13.38	56375
	13.4	58475
	13.42	59700
	13.44	61350
	13.46	64700
	13.48	70650
	13.5	70350
	13.52	72000
	13.54	73675
	13.56	72850
	13.58	70550
	13.6	66975
	13.62	61675
	13.64	55575
	13.66	49175
	13.68	46400
	13.7	45750
	13.72	40825
	13.74	40400
	13.76	42400
	13.78	41800
	13.8	41600
	13.82	42950
	13.84	42700
	13.86	41725
	13.88	43425
	13.9	44750
	13.92	43375
	13.94	45650
	13.96	49750
	13.98	50600
	14	53525
	14.02	55200
	14.04	54600
	14.06	58775
	14.08	61175
	14.1	66550
	14.12	70425
	14.14	73000
	14.16	77800
	14.18	83500
	14.2	85300
	14.22	90300
	14.24	93700
	14.26	93325
	14.28	91875
	14.3	86600
	14.32	79050
	14.34	71450
	14.36	61350
	14.38	52200
	14.4	48550
	14.42	43250
	14.44	41850
	14.46	41525
	14.48	39250
	14.5	40250
	14.52	40525
	14.54	42000
	14.56	41325
	14.58	39575
	14.6	41875
	14.62	43850
	14.64	42650
	14.66	46225
	14.68	43625
	14.7	44475
	14.72	47100
	14.74	47925
	14.76	51300
	14.78	55050
	14.8	56850
	14.82	59750
	14.84	65475
	14.86	68050
	14.88	70900
	14.9	77775
	14.92	83900
	14.94	86950
	14.96	95925
	14.98	102700
	15	112275
	15.02	118225
	15.04	123400
	15.06	126600
	15.08	131750
	15.1	135225
	15.12	132150
	15.14	124625
	15.16	113325
	15.18	102100
	15.2	93375
	15.22	89075
	15.24	78475
	15.26	75725
	15.28	72925
	15.3	69075
	15.32	65875
	15.34	61800
	15.36	58050
	15.38	54675
	15.4	51900
	15.42	46300
	15.44	46150
	15.46	43975
	15.48	43600
	15.5	43625
	15.52	46250
	15.54	46025
	15.56	47950
	15.58	51950
	15.6	51725
	15.62	54450
	15.64	57825
	15.66	57075
	15.68	62325
	15.7	65825
	15.72	71025
	15.74	74550
	15.76	78100
	15.78	82850
	15.8	84425
	15.82	88075
	15.84	88175
	15.86	86400
	15.88	84775
	15.9	85275
	15.92	81150
	15.94	77600
	15.96	77025
	15.98	73550
	16	73650
	16.02	73475
	16.04	71900
	16.06	73200
	16.08	72500
	16.1	75875
	16.12	78500
	16.14	85375
	16.16	87800
	16.18	91800
	16.2	93150
	16.22	93850
	16.24	91650
	16.26	89625
	16.28	84400
	16.3	78450
	16.32	72025
	16.34	65200
	16.36	59650
	16.38	55350
	16.4	52425
	16.42	48425
	16.44	47050
	16.46	43300
	16.48	42175
	16.5	39800
	16.52	39700
	16.54	39075
	16.56	40700
	16.58	41250
	16.6	42250
	16.62	41475
	16.64	40950
	16.66	40875
	16.68	43700
	16.7	45800
	16.72	47125
	16.74	46300
	16.76	48400
	16.78	48675
	16.8	50275
	16.82	52025
	16.84	52550
	16.86	53875
	16.88	47500
	16.9	50275
	16.92	46700
	16.94	45750
	16.96	45100
	16.98	42975
	17	43175
	17.02	41275
	17.04	39175
	17.06	38250
	17.08	36225
	17.1	34150
	17.12	35675
	17.14	34275
	17.16	36375
	17.18	34425
	17.2	34475
	17.22	35450
	17.24	34975
	17.26	34175
	17.28	35300
	17.3	35125
	17.32	35200
	17.34	36400
	17.36	35775
	17.38	35300
	17.4	37425
	17.42	38675
	17.44	38100
	17.46	40950
	17.48	42275
	17.5	41550
	17.52	43425
	17.54	44125
	17.56	45500
	17.58	46350
	17.6	44725
	17.62	45525
	17.64	45475
	17.66	45175
	17.68	44075
	17.7	44825
	17.72	45425
	17.74	45950
	17.76	46275
	17.78	47750
	17.8	48900
	17.82	51625
	17.84	55925
	17.86	57350
	17.88	60100
	17.9	62900
	17.92	68025
	17.94	68650
	17.96	70800
	17.98	69950
	18	70775
	18.02	68125
	18.04	67650
	18.06	68975
	18.08	69575
	18.1	71900
	18.12	72225
	18.14	74025
	18.16	72700
	18.18	68600
	18.2	62850
	18.22	57075
	18.24	51275
	18.26	46275
	18.28	40525
	18.3	39750
	18.32	37875
	18.34	36650
	18.36	35850
	18.38	36050
	18.4	38175
	18.42	37325
	18.44	38325
	18.46	37425
	18.48	37800
	18.5	38075
	18.52	37350
	18.54	37600
	18.56	35225
	18.58	34950
	18.6	33975
	18.62	34200
	18.64	33625
	18.66	32600
	18.68	33625
	18.7	33125
	18.72	32250
	18.74	32200
	18.76	31825
	18.78	32475
	18.8	31150
	18.82	32300
	18.84	30675
	18.86	33425
	18.88	32075
	18.9	32775
	18.92	32950
	18.94	32525
	18.96	34800
	18.98	34825
	19	32700
	19.02	33050
	19.04	35225
	19.06	35875
	19.08	35750
	19.1	36200
	19.12	35225
	19.14	36425
	19.16	37500
	19.18	36700
	19.2	36025
	19.22	36575
	19.24	36375
	19.26	36150
	19.28	35450
	19.3	37575
	19.32	38000
	19.34	38925
	19.36	41025
	19.38	41075
	19.4	44500
	19.42	45150
	19.44	47725
	19.46	50350
	19.48	53600
	19.5	55150
	19.52	58150
	19.54	56775
	19.56	59025
	19.58	57850
	19.6	53550
	19.62	52450
	19.64	50425
	19.66	48300
	19.68	43550
	19.7	41475
	19.72	39925
	19.74	37150
	19.76	36525
	19.78	36000
	19.8	34550
	19.82	35400
	19.84	34100
	19.86	35400
	19.88	35450
	19.9	34750
	19.92	35400
	19.94	34675
	19.96	34975
	19.98	36300
	20	36100
	20.02	34925
	20.04	36450
	20.06	36825
	20.08	37725
	20.1	37375
	20.12	37775
	20.14	38525
	20.16	38675
	20.18	38350
	20.2	38975
	20.22	38925
	20.24	38175
	20.26	39250
	20.28	39800
	20.3	39725
	20.32	37200
	20.34	38550
	20.36	38350
	20.38	38075
	20.4	38600
	20.42	39900
	20.44	40425
	20.46	43600
	20.48	43300
	20.5	44450
	20.52	47850
	20.54	49575
	20.56	56850
	20.58	59075
	20.6	61375
	20.62	64950
	20.64	68425
	20.66	68325
	20.68	70725
	20.7	70800
	20.72	73075
	20.74	68825
	20.76	62900
	20.78	60175
	20.8	55475
	20.82	52575
	20.84	48250
	20.86	49625
	20.88	48075
	20.9	49075
	20.92	51375
	20.94	52775
	20.96	55250
	20.98	59025
	21	63725
	21.02	68450
	21.04	72300
	21.06	75550
	21.08	81900
	21.1	84400
	21.12	89375
	21.14	93200
	21.16	91225
	21.18	89825
	21.2	88400
	21.22	84525
	21.24	79925
	21.26	72950
	21.28	63425
	21.3	56825
	21.32	50475
	21.34	46350
	21.36	42950
	21.38	39325
	21.4	37750
	21.42	36725
	21.44	35775
	21.46	35900
	21.48	33175
	21.5	34350
	21.52	32000
	21.54	33675
	21.56	32725
	21.58	31875
	21.6	32850
	21.62	33600
	21.64	32875
	21.66	35525
	21.68	34500
	21.7	32675
	21.72	33725
	21.74	35750
	21.76	34625
	21.78	33225
	21.8	35625
	21.82	36775
	21.84	36425
	21.86	36950
	21.88	37450
	21.9	39325
	21.92	39650
	21.94	40650
	21.96	41875
	21.98	43200
	22	44625
	22.02	45000
	22.04	46300
	22.06	48800
	22.08	50025
	22.1	51375
	22.12	51000
	22.14	48750
	22.16	47800
	22.18	44975
	22.2	44575
	22.22	43650
	22.24	41825
	22.26	42475
	22.28	41975
	22.3	42625
	22.32	45025
	22.34	46650
	22.36	50275
	22.38	53750
	22.4	55150
	22.42	56700
	22.44	59875
	22.46	60875
	22.48	62700
	22.5	64675
	22.52	61275
	22.54	57825
	22.56	57025
	22.58	52275
	22.6	50025
	22.62	47675
	22.64	45850
	22.66	45075
	22.68	42950
	22.7	44825
	22.72	44200
	22.74	43450
	22.76	44625
	22.78	43975
	22.8	45175
	22.82	50550
	22.84	49325
	22.86	50450
	22.88	49850
	22.9	51600
	22.92	55975
	22.94	56675
	22.96	58775
	22.98	62725
	23	64475
	23.02	72450
	23.04	75050
	23.06	80225
	23.08	93400
	23.1	100750
	23.12	115425
	23.14	128275
	23.16	151725
	23.18	171550
	23.2	197425
	23.22	226925
	23.24	264300
	23.26	302600
	23.28	346375
	23.3	389925
	23.32	439025
	23.34	470700
	23.36	506000
	23.38	519800
	23.4	527075
	23.42	509725
	23.44	473350
	23.46	437400
	23.48	405050
	23.5	369425
	23.52	348650
	23.54	338550
	23.56	328650
	23.58	324350
	23.6	320725
	23.62	320500
	23.64	311150
	23.66	296450
	23.68	284625
	23.7	269800
	23.72	252375
	23.74	236225
	23.76	207425
	23.78	192775
	23.8	173225
	23.82	158025
	23.84	146700
	23.86	146725
	23.88	148250
	23.9	156625
	23.92	169575
	23.94	177325
	23.96	191600
	23.98	204525
	24	216125
	24.02	220100
	24.04	230600
	24.06	237450
	24.08	249625
	24.1	261050
	24.12	263575
	24.14	273900
	24.16	285525
	24.18	291425
	24.2	297400
	24.22	310150
	24.24	306450
	24.26	301925
	24.28	286650
	24.3	265400
	24.32	244225
	24.34	211325
	24.36	180225
	24.38	153800
	24.4	135425
	24.42	120275
	24.44	108600
	24.46	106600
	24.48	107300
	24.5	108650
	24.52	108975
	24.54	113975
	24.56	117775
	24.58	119575
	24.6	119950
	24.62	124400
	24.64	126025
	24.66	122700
	24.68	123150
	24.7	122025
	24.72	113300
	24.74	108575
	24.76	108500
	24.78	107975
	24.8	110650
	24.82	117050
	24.84	117125
	24.86	118925
	24.88	117800
	24.9	116875
	24.92	109950
	24.94	102250
	24.96	91500
	24.98	79575
	25	73500
	25.02	66875
	25.04	59550
	25.06	59025
	25.08	54100
	25.1	50475
	25.12	49100
	25.14	47325
	25.16	44700
	25.18	42100
	25.2	40525
	25.22	37950
	25.24	37425
	25.26	34850
	25.28	35925
	25.3	34300
	25.32	34375
	25.34	34075
	25.36	33475
	25.38	33800
	25.4	32875
	25.42	33475
	25.44	33550
	25.46	32500
	25.48	33650
	25.5	34750
	25.52	34150
	25.54	35625
	25.56	33775
	25.58	33875
	25.6	37100
	25.62	37550
	25.64	38900
	25.66	38675
	25.68	39575
	25.7	41775
	25.72	44250
	25.74	46475
	25.76	48825
	25.78	49875
	25.8	53950
	25.82	54900
	25.84	58300
	25.86	56675
	25.88	58500
	25.9	57550
	25.92	58500
	25.94	57400
	25.96	61650
	25.98	65500
	26	66975
	26.02	69225
	26.04	72500
	26.06	74225
	26.08	76075
	26.1	78425
	26.12	82200
	26.14	81225
	26.16	80300
	26.18	83775
	26.2	81250
	26.22	80500
	26.24	79025
	26.26	78050
	26.28	81175
	26.3	74875
	26.32	73625
	26.34	70625
	26.36	65775
	26.38	59450
	26.4	57550
	26.42	53600
	26.44	50975
	26.46	51400
	26.48	51400
	26.5	51025
	26.52	52275
	26.54	49750
	26.56	49850
	26.58	46875
	26.6	46075
	26.62	46850
	26.64	47025
	26.66	46650
	26.68	47325
	26.7	48450
	26.72	48450
	26.74	49800
	26.76	53300
	26.78	56375
	26.8	58625
	26.82	62000
	26.84	65450
	26.86	65350
	26.88	70050
	26.9	69675
	26.92	66275
	26.94	65550
	26.96	62125
	26.98	62325
	27	58750
	27.02	58200
	27.04	57500
	27.06	60325
	27.08	61850
	27.1	64550
	27.12	68600
	27.14	72575
	27.16	78000
	27.18	83275
	27.2	88350
	27.22	90575
	27.24	94550
	27.26	93475
	27.28	94750
	27.3	91875
	27.32	88775
	27.34	83625
	27.36	79450
	27.38	71900
	27.4	63525
	27.42	57575
	27.44	49450
	27.46	45775
	27.48	42125
	27.5	40250
	27.52	39950
	27.54	42050
	27.56	42025
	27.58	44850
	27.6	46175
	27.62	47175
	27.64	49425
	27.66	51200
	27.68	53475
	27.7	53275
	27.72	53925
	27.74	53100
	27.76	50600
	27.78	48250
	27.8	46125
	27.82	41775
	27.84	39675
	27.86	38950
	27.88	37575
	27.9	36650
	27.92	36875
	27.94	35750
	27.96	36700
	27.98	34675
	28	35225
	28.02	32500
	28.04	32675
	28.06	30975
	28.08	31450
	28.1	30275
	28.12	29350
	28.14	29650
	28.16	28325
	28.18	28975
	28.2	28450
	28.22	28600
	28.24	30300
	28.26	29400
	28.28	30525
	28.3	31975
	28.32	31825
	28.34	31650
	28.36	32125
	28.38	34225
	28.4	34900
	28.42	33850
	28.44	37075
	28.46	35700
	28.48	35350
	28.5	35325
	28.52	35825
	28.54	33975
	28.56	34450
	28.58	33900
	28.6	34700
	28.62	35375
	28.64	36100
	28.66	36600
	28.68	36850
	28.7	38050
	28.72	39225
	28.74	39150
	28.76	37100
	28.78	35950
	28.8	35825
	28.82	33050
	28.84	34725
	28.86	32525
	28.88	33000
	28.9	31650
	28.92	32600
	28.94	32825
	28.96	29100
	28.98	29700
	29	29400
	29.02	27700
	29.04	27200
	29.06	27550
	29.08	29375
	29.1	27125
	29.12	27750
	29.14	28200
	29.16	28675
	29.18	28350
	29.2	31150
	29.22	30450
	29.24	31950
	29.26	32875
	29.28	34250
	29.3	34375
	29.32	36375
	29.34	39600
	29.36	40675
	29.38	44225
	29.4	49850
	29.42	52675
	29.44	55550
	29.46	59300
	29.48	63625
	29.5	65950
	29.52	65550
	29.54	66625
	29.56	65375
	29.58	63875
	29.6	64175
	29.62	64400
	29.64	61600
	29.66	63050
	29.68	64825
	29.7	64350
	29.72	64725
	29.74	62650
	29.76	60625
	29.78	56825
	29.8	53875
	29.82	48500
	29.84	45925
	29.86	42975
	29.88	42050
	29.9	42975
	29.92	42875
	29.94	44825
	29.96	45925
	29.98	48725
	30	54700
	30.02	60500
	30.04	68150
	30.06	76625
	30.08	85950
	30.1	97200
	30.12	107000
	30.14	118050
	30.16	126675
	30.18	136900
	30.2	136675
	30.22	136575
	30.24	130050
	30.26	123450
	30.28	109100
	30.3	102800
	30.32	90100
	30.34	79750
	30.36	77050
	30.38	74100
	30.4	71575
	30.42	71700
	30.44	74650
	30.46	79875
	30.48	81850
	30.5	84225
	30.52	85575
	30.54	83725
	30.56	82125
	30.58	81750
	30.6	75925
	30.62	65025
	30.64	60650
	30.66	53525
	30.68	50475
	30.7	45025
	30.72	39500
	30.74	38800
	30.76	36550
	30.78	36575
	30.8	35125
	30.82	34500
	30.84	34450
	30.86	35075
	30.88	35600
	30.9	36675
	30.92	34550
	30.94	33625
	30.96	31225
	30.98	30675
	31	29325
	31.02	30000
	31.04	28650
	31.06	26750
	31.08	24825
	31.1	25150
	31.12	24975
	31.14	24725
	31.16	23375
	31.18	25225
	31.2	24950
	31.22	24375
	31.24	25650
	31.26	25250
	31.28	23775
	31.3	27200
	31.32	27000
	31.34	29775
	31.36	30775
	31.38	32450
	31.4	33050
	31.42	35000
	31.44	36500
	31.46	38025
	31.48	40300
	31.5	40175
	31.52	40100
	31.54	40800
	31.56	40000
	31.58	41775
	31.6	38825
	31.62	37525
	31.64	36650
	31.66	35475
	31.68	31600
	31.7	31925
	31.72	30750
	31.74	30750
	31.76	29750
	31.78	28550
	31.8	27950
	31.82	29900
	31.84	28825
	31.86	28625
	31.88	27350
	31.9	26750
	31.92	26375
	31.94	26800
	31.96	25675
	31.98	25600
	32	26425
	32.02	27675
	32.04	28375
	32.06	27525
	32.08	26525
	32.1	25125
	32.12	24825
	32.14	25525
	32.16	24725
	32.18	24950
	32.2	24225
	32.22	23075
	32.24	24825
	32.26	24300
	32.28	24325
	32.3	24825
	32.32	25400
	32.34	27250
	32.36	28125
	32.38	28625
	32.4	28100
	32.42	29450
	32.44	30550
	32.46	29675
	32.48	30250
	32.5	28100
	32.52	28750
	32.54	26550
	32.56	25175
	32.58	25825
	32.6	24900
	32.62	26475
	32.64	25350
	32.66	26625
	32.68	26100
	32.7	26900
	32.72	26450
	32.74	27450
	32.76	26550
	32.78	26000
	32.8	28175
	32.82	28025
	32.84	29300
	32.86	29875
	32.88	31775
	32.9	32125
	32.92	34825
	32.94	37800
	32.96	40500
	32.98	41350
	33	44725
	33.02	45525
	33.04	46275
	33.06	45175
	33.08	45525
	33.1	46500
	33.12	44550
	33.14	42675
	33.16	39075
	33.18	39425
	33.2	37000
	33.22	34925
	33.24	32075
	33.26	31075
	33.28	29700
	33.3	26875
	33.32	25725
	33.34	26000
	33.36	23625
	33.38	23800
	33.4	23425
	33.42	23425
	33.44	22150
	33.46	23300
	33.48	23800
	33.5	22725
	33.52	21875
	33.54	24000
	33.56	22850
	33.58	25825
	33.6	26450
	33.62	26650
	33.64	27350
	33.66	29600
	33.68	29450
	33.7	31050
	33.72	30400
	33.74	30125
	33.76	29425
	33.78	28350
	33.8	27275
	33.82	24575
	33.84	25125
	33.86	25175
	33.88	25000
	33.9	25250
	33.92	25400
	33.94	25475
	33.96	27575
	33.98	28725
	34	29050
	34.02	29475
	34.04	30100
	34.06	30025
	34.08	28425
	34.1	27925
	34.12	27750
	34.14	27275
	34.16	28100
	34.18	27300
	34.2	25100
	34.22	25425
	34.24	26325
	34.26	24875
	34.28	23325
	34.3	25750
	34.32	25275
	34.34	25075
	34.36	26200
	34.38	25625
	34.4	25825
	34.42	26825
	34.44	27975
	34.46	29600
	34.48	31275
	34.5	32650
	34.52	35125
	34.54	35975
	34.56	36600
	34.58	38100
	34.6	38325
	34.62	40050
	34.64	39425
	34.66	38500
	34.68	38600
	34.7	37150
	34.72	37100
	34.74	37200
	34.76	36250
	34.78	37550
	34.8	38225
	34.82	37200
	34.84	39725
	34.86	38025
	34.88	38525
	34.9	37475
	34.92	36975
	34.94	35575
	34.96	36325
	34.98	35000
	35	33725
	35.02	32675
	35.04	32300
	35.06	30475
	35.08	30800
	35.1	29825
	35.12	29200
	35.14	28375
	35.16	28900
	35.18	30625
	35.2	30650
	35.22	30825
	35.24	33300
	35.26	33900
	35.28	33750
	35.3	34575
	35.32	37075
	35.34	37325
	35.36	37200
	35.38	36900
	35.4	35950
	35.42	36775
	35.44	35175
	35.46	34800
	35.48	34525
	35.5	32325
	35.52	29800
	35.54	28100
	35.56	24725
	35.58	24550
	35.6	22775
	35.62	23825
	35.64	21100
	35.66	22675
	35.68	21500
	35.7	23750
	35.72	21775
	35.74	24375
	35.76	24975
	35.78	25600
	35.8	27700
	35.82	28550
	35.84	30325
	35.86	33275
	35.88	32750
	35.9	34075
	35.92	36125
	35.94	37750
	35.96	39725
	35.98	40175
	36	40350
	36.02	37500
	36.04	37600
	36.06	36450
	36.08	33025
	36.1	31825
	36.12	29100
	36.14	29225
	36.16	28075
	36.18	28675
	36.2	28750
	36.22	30950
	36.24	32075
	36.26	35400
	36.28	36575
	36.3	38125
	36.32	43550
	36.34	46375
	36.36	47800
	36.38	48750
	36.4	52625
	36.42	52975
	36.44	53075
	36.46	53525
	36.48	50775
	36.5	48225
	36.52	45625
	36.54	45725
	36.56	43625
	36.58	42200
	36.6	41525
	36.62	41750
	36.64	39150
	36.66	40075
	36.68	37375
	36.7	36925
	36.72	34800
	36.74	34325
	36.76	32450
	36.78	29175
	36.8	31175
	36.82	30250
	36.84	27875
	36.86	28950
	36.88	29275
	36.9	28825
	36.92	28500
	36.94	27275
	36.96	27850
	36.98	27325
	37	27050
	37.02	27500
	37.04	26175
	37.06	25900
	37.08	25450
	37.1	26650
	37.12	25425
	37.14	25050
	37.16	25200
	37.18	25250
	37.2	25875
	37.22	26550
	37.24	25775
	37.26	26125
	37.28	27100
	37.3	26875
	37.32	27625
	37.34	27475
	37.36	29625
	37.38	30800
	37.4	31750
	37.42	33825
	37.44	35375
	37.46	35825
	37.48	37575
	37.5	38725
	37.52	39550
	37.54	39450
	37.56	39425
	37.58	39250
	37.6	36250
	37.62	39350
	37.64	37600
	37.66	37875
	37.68	37700
	37.7	39575
	37.72	40650
	37.74	41625
	37.76	42475
	37.78	42800
	37.8	42250
	37.82	41375
	37.84	41375
	37.86	41200
	37.88	41550
	37.9	43875
	37.92	42725
	37.94	38200
	37.96	37225
	37.98	36125
	38	35700
	38.02	34375
	38.04	30625
	38.06	31175
	38.08	31450
	38.1	29550
	38.12	26875
	38.14	25475
	38.16	24450
	38.18	24000
	38.2	22850
	38.22	22075
	38.24	22650
	38.26	22475
	38.28	21750
	38.3	22750
	38.32	21075
	38.34	19900
	38.36	21775
	38.38	20775
	38.4	21550
	38.42	21375
	38.44	19800
	38.46	20800
	38.48	21200
	38.5	21500
	38.52	21175
	38.54	22525
	38.56	21150
	38.58	20750
	38.6	19575
	38.62	21350
	38.64	19575
	38.66	20450
	38.68	20000
	38.7	20125
	38.72	18375
	38.74	18825
	38.76	19175
	38.78	19175
	38.8	18975
	38.82	19225
	38.84	20850
	38.86	19975
	38.88	23000
	38.9	23150
	38.92	22850
	38.94	23750
	38.96	24775
	38.98	22725
	39	23925
	39.02	24975
	39.04	22350
	39.06	23425
	39.08	24425
	39.1	22800
	39.12	22425
	39.14	22250
	39.16	21725
	39.18	23350
	39.2	20575
	39.22	21100
	39.24	20275
	39.26	20800
	39.28	20475
	39.3	19325
	39.32	19225
	39.34	19325
	39.36	19900
	39.38	20275
	39.4	20225
	39.42	19600
	39.44	20350
	39.46	20325
	39.48	20825
	39.5	19750
	39.52	21650
	39.54	19675
	39.56	20300
	39.58	20650
	39.6	19800
	39.62	18875
	39.64	19250
	39.66	18700
	39.68	18275
	39.7	19200
	39.72	18425
	39.74	18025
	39.76	17950
	39.78	16850
	39.8	17075
	39.82	15875
	39.84	16050
	39.86	17400
	39.88	16650
	39.9	17975
	39.92	18725
	39.94	19050
	39.96	19100
	39.98	18150
	40	18275
